# Supplementary material for: Efficacy of BCG vaccination against COVID-19 in health care workers and non-health care workers: A meta-analysis of randomized controlled trials
Source: PLoS One. 2025 May 13;20(5):e0321511. doi: 10.1371/journal.pone.0321511 (PMC12074600; doi:10.1371/journal.pone.0321511)
Supplement: S2 File — (XLSX) [file pone.0321511.s004.xlsx]

## Sheet: Sheet1
Number	Study	Inclusion or exclusion	Reasons for exclusion
1	Human Vaccines & Immunotherapeutics: news. Human vaccines & immunotherapeutics. 2020;16(11):2580-2581.	Exclusion	Non-randomized controlled trial						Exclusion after full-text reading
2	A low-cost and disruptive supply chain optimisation and asset tracking system for new COVID-19 applications. 2021.	Exclusion	Non-randomized controlled trial						Inclusion
3	How do we solve a problem like tuberculosis? NATURE MICROBIOLOGY. 2023;8(9):1601-1602.	Exclusion	Non-randomized controlled trial
4	Hopes fizzle that a TB vaccine also fends off COVID. NATURE. 2023;617(7959):10-10.	Exclusion	Non-randomized controlled trial
5	Aaby P, Benn CS, Flanagan KL, et al. The non-specific and sex-differential effects of vaccines. NATURE REVIEWS IMMUNOLOGY. 2020;20(8):464-470.	Exclusion	Review
6	Aaby P, Netea MG, Benn CS. Beneficial non-specific effects of live vaccines against COVID-19 and other unrelated infections. The Lancet Infectious diseases. 2023;23(1):e34-e42.	Exclusion	Non-randomized controlled trial
7	Abdulah DM, Hassan AB. Exploration of Association Between Respiratory Vaccinations With Infection and Mortality Rates of COVID-19. Disaster medicine and public health preparedness. 2021;17:e14.	Exclusion	Non-randomized controlled trial
8	Achkar JM. Characteristics and protective efficacy of human antibodies against M. tuberculosis. 2019.	Exclusion	Non-randomized controlled trial
9	Acosta A, Fonte L, Sarmiento ME, Norazmi MN. Does our Mycobacteriome Influence COVID-19 Morbidity and Lethality? FRONTIERS IN MICROBIOLOGY. 2021;12.	Exclusion	Non-randomized controlled trial
10	Actrn. A Placebo-Controlled Study to Evaluate the effect of the recombinant Bacillus Calmetteâ€“GuÃ©rin (BCG) vaccine VPM1002 on the Incidence or Disease Severity of SARS-COV-2/COVID-19 Among High-Risk Participants in Australia. https://trialsearchwhoint/Trial2aspx?TrialID=ACTRN12620000707965. 2020.	Exclusion	Registration information
11	Adesanya OA, Uche-Orji CI, Adedeji YA, Joshua JI, Adesola AA, Chukwudike CJ. Bacillus Calmette-Guerin (BCG): the adroit vaccine. AIMS microbiology. 2021;7(1):96-113.	Exclusion	Non-randomized controlled trial
12	Ahidjo BA, Loe MWC, Ng YL, Mok CK, Chu JJH. Current Perspective of Antiviral Strategies against COVID-19. ACS infectious diseases. 2020;6(7):1624-1634.	Exclusion	Non-randomized controlled trial
13	Ahmed A, Rakshit S, Adiga V, et al. A century of BCG: Impact on tuberculosis control and beyond. Immunological reviews. 2021;301(1):98-121.	Exclusion	Review
14	Ahmed A, Rakshit S, Adiga V, et al. A century of BCG: Impact on tuberculosis control and beyond*. Immunological reviews. 2021;301(1):98-121.	Exclusion	Review
15	Ahmed S, Anirvan P. Targeting the immunology of coronavirus disease-19: synchronization creates symphony. RHEUMATOLOGY INTERNATIONAL. 2020;40(8):1343-1345.	Exclusion	Non-randomized controlled trial
16	Ahmed SM, Nasr MA, Elshenawy SE, et al. BCG vaccination and the risk of COVID 19: A possible correlation. Virology. 2022;565:73-81.	Exclusion	Non-randomized controlled trial
17	Akbar F, Saleem S, Kirmani S, Khan S. Disease-causing variants in hereditary neuromuscular disorder genes in an ethnically diverse Pakistani population - experience from an Academic Medical Centre. MOLECULAR GENETICS AND METABOLISM. 2021;132:S170-S171.	Exclusion	Non-randomized controlled trial
18	Aksu K, Naziroglu T, Ozkan P. Factors determining COVID-19 pneumonia severity in a country with routine BCG vaccination. Clinical and experimental immunology. 2020;202(2):220-225.	Exclusion	Non-randomized controlled trial
19	Al-Dayan N, Venugopal D, Dhanasekaran S. Footprint of the COVID-19 Pandemic in India: A Study of Immune Landscape and Other Factors Shielding Mortality. ANALYTICAL CELLULAR PATHOLOGY. 2020;2020.	Exclusion	Non-randomized controlled trial
20	Alemu A, Bitew ZW, Seid G, et al. Tuberculosis in individuals who recovered from COVID-19: A systematic review of case reports. PloS one. 2022;17(11).	Exclusion	Review
21	Alhaddad AR, Ahmadnezhad E, Fotouhi A. The vaccination coverage rate in under-5 children in Nasiriyah, Iraq before and during the COVID-19 pandemic. Epidemiology and health. 2022;44:e2022035.	Exclusion	Non-randomized controlled trial
22	Al-Kassmy J, Pedersen J, Kobinger G. Vaccine Candidates against Coronavirus Infections. Where Does COVID-19 Stand? Viruses. 2020;12(8).	Exclusion	Non-randomized controlled trial
23	Alotiby AA, Al-Harbi LN. Attitudes towards COVID-19-Related Medical Misinformation among Healthcare Workers and Non-Healthcare Workers in Saudi Arabia during the Pandemic: An Online Cross-Sectional Survey. International journal of environmental research and public health. 2021;18(11).	Exclusion	Non-randomized controlled trial
24	Alsulaiman JW, Khasawneh AI, Kheirallah KA. Could "trained immunity" be induced by live attenuated vaccines protect against COVID-19? Review of available evidence. Journal of infection in developing countries. 2020;14(9):957-962.	Exclusion	Review
25	Alsuliman T, Alasadi L, Alkharat B, Srour M, Alrstom A. A review of potential treatments to date in COVID-19 patients according to the stage of the disease. CURRENT RESEARCH IN TRANSLATIONAL MEDICINE. 2020;68(3):93-104.	Exclusion	Review
26	Altare C, Kostandova N, Gankpe GF, et al. The first year of the COVID-19 pandemic in humanitarian settings: epidemiology, health service utilization, and health care seeking behavior in Bangui and surrounding areas, Central African Republic. Conflict and health. 2023;17(1).	Exclusion	Non-randomized controlled trial
27	Alturki SO, Alturki SO, Connors J, et al. The 2020 Pandemic: Current SARS-CoV-2 Vaccine Development. Frontiers in immunology. 2020;11.	Exclusion	Non-randomized controlled trial
28	Alyasin S, Kanannejad Z, Esmaeilzadeh H, Nabavizadeh H, Ghatee MA, Amin R. Relationship between Bacillus Calmette Guerin Vaccination Policy and Coronavirus Disease-2019 (COVID-19) Incidence. Iranian journal of allergy, asthma, and immunology. 2021;20(1):106-113.	Exclusion	Non-randomized controlled trial
29	Amirlak L, Haddad R, Hardy JD, Khaled NS, Chung MH, Amirlak B. Effectiveness of booster BCG vaccination in preventing Covid-19 infection. Human vaccines & immunotherapeutics. 2021;17(11):3913-3915.	Exclusion	Non-randomized controlled trial
30	Angka L, Market M, Ardolino M, Auer RC. Is innate immunity our best weapon for flattening the curve? JOURNAL OF CLINICAL INVESTIGATION. 2020;130(8):3954-3956.	Exclusion	Non-randomized controlled trial
31	Antonio Barcat J, Kantor IN, Ritacco V. One hundred years of BCG vaccine. MEDICINA-BUENOS AIRES. 2021;81(6):1007-1014.	Exclusion	Non-randomized controlled trial
32	Anwardeen NR, Cyprian FS, Yassine HM, et al. The retrospective study of the metabolic patterns of BCG-vaccination in type-2 diabetic individuals in COVID-19 infection. Frontiers in immunology. 2023;14:1146443.	Exclusion	Non-randomized controlled trial
33	Araya S, Perez T, Troche A, et al. COVID-19 and Vaccination Coverage of the Regular Calendar of Paraguay, effect of the Pandemic. PEDIATRIA-ASUNCION. 2021;48(3):162-168.	Exclusion	Non-randomized controlled trial
34	Arcos Gonzalez P, Abid Z, Cernuda Martinez J, Castro Delgado R. Exploring COVID-19 pandemic side effects: The case of routine immunization in Afghanistan. JOURNAL OF GLOBAL HEALTH. 2022;12.	Exclusion	Non-randomized controlled trial
35	Arico E, Bracci L, Castiello L, Urbani F, Casanova J-L, Belardelli F. Exploiting natural antiviral immunity for the control of pandemics: Lessons from Covid-19. CYTOKINE & GROWTH FACTOR REVIEWS. 2022;63:23-33.	Exclusion	Review
36	Arikan A, Guvenir M. Can BCG Vaccine Be a Potential Tool for COVID-19? FLORA INFEKSIYON HASTALIKLARI VE KLINIK MIKROBIYOLOJI DERGISI. 2022;27(4):527-534.	Exclusion	Non-randomized controlled trial
37	Aroso RT, Schaberle FA, Arnaut LG, Pereira MM. Photodynamic disinfection and its role in controlling infectious diseases. PHOTOCHEMICAL & PHOTOBIOLOGICAL SCIENCES. 2021;20(11):1497-1545.	Exclusion	Non-randomized controlled trial
38	Arriagada NMSGZ. Development of Recombinant Vaccines to Prevent the Disease Caused by the Respiratory Viruses SARS-COV-2, HMPV, and HRSV. 2022.	Exclusion	Non-randomized controlled trial
39	Aspatwar A, Gong W, Wang S, Wu X, Parkkila S. Tuberculosis vaccine BCG: the magical effect of the old vaccine in the fight against the COVID-19 pandemic. International reviews of immunology. 2022;41(2):283-296.	Exclusion	Review
40	Awasthi A, Vishwas S, Corrie L, et al. OUTBREAK of novel corona virus disease (COVID-19): Antecedence and aftermath. EUROPEAN JOURNAL OF PHARMACOLOGY. 2020;884.	Exclusion	Non-randomized controlled trial
41	Ayoub BM. COVID-19 vaccination clinical trials should consider multiple doses of BCG. Die Pharmazie. 2020;75(4):159.	Exclusion	Non-randomized controlled trial
42	Ayoub BM, Ramadan E, Ashoush N, et al. Avoiding COVID-19 complications with diabetic patients could be achieved by multi-dose Bacillus Calmette-Guérin vaccine: a case study of beta cells regeneration. Die Pharmazie. 2020;75(8):375-380.	Exclusion	Non-randomized controlled trial
43	Aziz AB, Dembinski JL, Jahan Y. Debate on Bacille Calmette-Guérin vaccination against COVID-19: Is it worth performing clinical trials? Biosafety and health. 2020;2(3):113-114.	Exclusion	Non-randomized controlled trial
44	Aziz NIA, Flanders S, Nungsari M. Social expectations and government incentives in Malaysia's COVID-19 vaccine uptake. PloS one. 2022;17(9).	Exclusion	Non-randomized controlled trial
45	Babatunde OA, Olatunji MB, Omotajo OR, et al. Impact of COVID-19 on routine immunization in Oyo State, Nigeria: trend analysis of immunization data in the pre- and post-index case period; 2019-2020. The Pan African medical journal. 2022;41:54.	Exclusion	Non-randomized controlled trial
46	Badran O, Ahmad W. THE COVID-19 PANDEMIC LOCKDOWN'S IMPACT ON ROUTINE CHILDHOOD VACCINATION. Georgian medical news. 2023(345):94-98.	Exclusion	Non-randomized controlled trial
47	Bamorovat M, Sharifi I, Aflatoonian MR, et al. Prophylactic effect of cutaneous leishmaniasis against COVID-19: a case-control field assessment. INTERNATIONAL JOURNAL OF INFECTIOUS DISEASES. 2022;122:155-161.	Exclusion	Non-randomized controlled trial
48	Banerjee AB, Singh TG, Prashar A. BCG Vaccine, A Ray of Hope in Treating Severe Acute Respiratory Syndrome (SARS). Infectious disorders drug targets. 2021;21(5):e270421186935-e270421186935.	Exclusion	Non-randomized controlled trial
49	Bansal P, Ahuja K, Singh S, Sharma S. COVID-19 pandemic-the learning continues. ANAESTHESIA PAIN & INTENSIVE CARE. 2020;24(3):259-262.	Exclusion	Non-randomized controlled trial
50	Barillas-Mury C. Mosquito Immune Responses and Malaria Transmission. 1800.	Exclusion	Non-randomized controlled trial
51	Bartolomeu I, Nhamussua L, Nielsen S, et al. BCG VACCINE TO REDUCE UNPLANNED ABSENTEEISM DUE TO ILLNESS OF HEALTH CARE WORKERS DURING THE COVID-19 PANDEMIC. A MULTI-CENTER RANDOMISED CONTROLLED TRIAL (BCG-COVID-RCT). BMJ global health. 2023;8:A115‐A116.	Exclusion	Non-target population
52	Basak P, Sachdeva N, Dayal D. Can BCG vaccine protect against COVID-19 via trained immunity and tolerogenesis? BIOESSAYS. 2021;43(3).	Exclusion	Non-randomized controlled trial
53	Baslilar S, Saylan B. EVALUATION OF BCG SCAR AND TUBERCULOSIS SKIN TESTS IN HEALTH CARE WORKERS WITH AND WITHOUT COVID-19. ACTA MEDICA MEDITERRANEA. 2021;37(2):1141-1145.	Exclusion	Non-randomized controlled trial
54	Bates MN, Herron TJ, Lwi SJ, Baldo JV. BCG vaccination at birth and COVID-19: a case-control study among U.S. military Veterans. Human vaccines & immunotherapeutics. 2022;18(1):1981084.	Exclusion	Non-randomized controlled trial
55	Batu ED, Ozen S. Implications of COVID-19 in pediatric rheumatology. RHEUMATOLOGY INTERNATIONAL. 2020;40(8):1193-1213.	Exclusion	Non-randomized controlled trial
56	Baydemir I, Dulfer EA, Netea MG, Dominguez-Andres J. Trained immunity-inducing vaccines: Harnessing innate memory for vaccine design and delivery. CLINICAL IMMUNOLOGY. 2024;261.	Exclusion	Non-randomized controlled trial
57	Bayram Z, Musharrafieh U, Bizri AR. Revisiting the potential role of BCG and MMR vaccines in COVID-19. Science progress. 2022;105(2):368504221105172.	Exclusion	Non-randomized controlled trial
58	Bazzino F, Pirez C, de los Ángeles T, et al. Archivos de Pediatría del Uruguay. 2023;94(1):e209-e209.	Exclusion	Non-randomized controlled trial
59	Behr MA, Divangahi M, Schurr E. Lessons From Bacille Calmette-Guerin for SARS-CoV-2 Vaccine Candidates. JOURNAL OF INFECTIOUS DISEASES. 2021;223(2):189-191.	Exclusion	Non-randomized controlled trial
60	Belizario JE. Trained innate immunity, COVID-19 therapeutic dilemma, and fake science. CLINICS. 2020;75.	Exclusion	Non-randomized controlled trial
61	Belkhadir J. COVID-19 and diabetes from IDF MENA region. DIABETES RESEARCH AND CLINICAL PRACTICE. 2020;166.	Exclusion	Non-randomized controlled trial
62	Benn CS, Netea MG, Aaby P. BCG to Protect against Covid-19 in Health Care Workers. The New England journal of medicine. 2023;389(2):191-192.	Exclusion	Non-randomized controlled trial
63	Benn CS, Schaltz-Buchholzer F, Nielsen S, Netea MG, Aaby P. Randomized clinical trials of COVID-19 vaccines: Do adenovirus-vector vaccines have beneficial non-specific effects? iScience. 2023;26(5).	Exclusion	Non-target population
64	Berg MK, Yu Q, Salvador CE, Melani I, Kitayama S. Mandated Bacillus Calmette-Guérin (BCG) vaccination predicts flattened curves for the spread of COVID-19. Science advances. 2020;6(32):eabc1463.	Exclusion	Non-randomized controlled trial
65	Bhadra A, Singh S, Chandrakar S, et al. Current Clinical Trials and Vaccine Development Strategies for Corona Virus Disease (COVID-19). JOURNAL OF PURE AND APPLIED MICROBIOLOGY. 2020;14:979-988.	Exclusion	Non-randomized controlled trial
66	Bhagavathula AS, Aldhaleei W, Rovetta A, Rahmani J. Vaccines and Drug Therapeutics to Lock Down Novel Coronavirus Disease 2019 (COVID-19): A Systematic Review of Clinical Trials. CUREUS JOURNAL OF MEDICAL SCIENCE. 2020;12(5).	Exclusion	Review
67	Bhargavi G, Subbian S. The causes and consequences of trained immunity in myeloid cells. Frontiers in immunology. 2024;15.	Exclusion	Non-randomized controlled trial
68	Bhatia V, Pragyan Parida S, Prasad Sahoo D, Antony A, Mitra A. Effectiveness of Universal BCG Immunisation in Reducing the Incidence and Mortality of COVID-19: A Secondary Data Analysis. Nigerian medical journal : journal of the Nigeria Medical Association. 2021;62(2):60-65.	Exclusion	Non-randomized controlled trial
69	Bigelow BF, Saxton RE, Martinez DA, et al. High Uptake and Series Completion of COVID-19 Vaccine at Community-Based Vaccination for Latinos With Limited English Proficiency. JOURNAL OF PUBLIC HEALTH MANAGEMENT AND PRACTICE. 2022;28(6):E789-E794.	Exclusion	Non-randomized controlled trial
70	Bimpong KA, Nuertey BD, Seidu AS, Ajinkpang S, Abdul-Mumin A. Decline in Uptake of Childhood Vaccinations in a Tertiary Hospital in Northern Ghana during the COVID-19 Pandemic. BioMed research international. 2021;2021:6995096.	Exclusion	Non-randomized controlled trial
71	Bin Shahid ASMS, Rahman AE, Shahunja KM, et al. Vaccination following the expanded programme on immunization schedule could help to reduce deaths in children under five hospitalized for pneumonia and severe pneumonia in a developing country. Frontiers in pediatrics. 2023;11.	Exclusion	Non-randomized controlled trial
72	Blossey AM, Brueckner S, May M, et al. VPM1002 as Prophylaxis Against Severe Respiratory Tract Infections Including Coronavirus Disease 2019 in the Elderly: A Phase 3 Randomized, Double-Blind, Placebo-Controlled, Multicenter Clinical Study. CLINICAL INFECTIOUS DISEASES. 2023;76(7):1304-1310.	Exclusion	The intervention was VPM1002 (a genetically modified BCG vaccine).
73	Bluhm R, Pinkovskiy M. The spread of COVID-19 and the BCG vaccine: a natural experiment in reunified Germany. ECONOMETRICS JOURNAL. 2021;24(3):353-376.	Exclusion	Non-randomized controlled trial
74	Booysen P, Wilkinson KA, Sheerin D, Waters R, Coussens AK, Wilkinson RJ. Immune interaction between SARS-CoV-2 and Mycobacterium tuberculosis. Frontiers in immunology. 2023;14:1254206.	Exclusion	Non-randomized controlled trial
75	Boppana TK, Mittal S, Madan K, Mohan A, Hadda V, Guleria R. Tuberculosis endemicity and BCG vaccination: Protection against COVID-19. Monaldi archives for chest disease = Archivio Monaldi per le malattie del torace. 2022;93(1).	Exclusion	Non-randomized controlled trial
76	Boyce MR, Attal-Juncqua A, Lin J, McKay S, Katz R. Global Fund contributions to health security in ten countries, 2014-20: mapping synergies between vertical disease programmes and capacities for preventing, detecting, and responding to public health emergencies. LANCET GLOBAL HEALTH. 2021;9(2):E181-E188.	Exclusion	Non-randomized controlled trial
77	Brek T, Alghamdi AK, Abujamel TS, et al. Prevalence and molecular determinants of carbapenemase-producing Klebsiella pneumoniae isolated from Jazan, Saudi Arabia. Journal of infection in developing countries. 2023;17(10):1420-1429.	Exclusion	Non-randomized controlled trial
78	Brooks NA, Narayan V, Hegarty PK, Zafirakis H, Han XY, Kamat AM. The role of the urologist, BCG vaccine administration, and SARS-CoV-2: An overview. BJUI compass. 2020;1(3):87-92.	Exclusion	Non-randomized controlled trial
79	Brooks NA, Puri A, Garg S, et al. The association of Coronavirus Disease-19 mortality and prior bacille Calmette-Guerin vaccination: a robust ecological analysis using unsupervised machine learning. Scientific reports. 2021;11(1).	Exclusion	Non-randomized controlled trial
80	Brueggeman JM, Zhao J, Schank M, Yao ZQ, Moorman JP. Trained Immunity: An Overview and the Impact on COVID-19. Frontiers in immunology. 2022;13:837524.	Exclusion	Non-randomized controlled trial
81	Brussow H. Efforts towards aCOVID-19 vaccine. ENVIRONMENTAL MICROBIOLOGY. 2020;22(10):4071-4084.	Exclusion	Non-randomized controlled trial
82	Caliskaner Ozturk B, Vardaloglu I, Ongel Harbiyeli D, et al. Association between presence of Bacillus Calmette-Guerin vaccine scar and coronavirus disease 2019. Medicine. 2022;101(48):e32185.	Exclusion	Non-randomized controlled trial
83	Caminati M, Furci F, Senna G, et al. BCG vaccination and COVID-19: Much ado about nothing? MEDICAL HYPOTHESES. 2020;144.	Exclusion	Non-randomized controlled trial
84	Candrea E, Vargha JL, Todor N, Coman RT, Baican A, Filip A. COVID-19 VACCINE ACCEPTANCE AMONG MEDICAL STUDENTS IN ROMANIA. JOURNAL OF PHYSIOLOGY AND PHARMACOLOGY. 2022;73(2):311-317.	Exclusion	Non-randomized controlled trial
85	Carter ED, Zimmerman L, Qian J, Roberton T, Seme A, Shiferaw S. Impact of the Early Stages of the COVID-19 Pandemic on Coverage of Reproductive, Maternal, and Newborn Health Interventions in Ethiopia: A Natural Experiment. Frontiers in public health. 2022;10:778413.	Exclusion	Non-randomized controlled trial
86	Castrejon MM, Leal I, Pereira Pinto TdJ, Guzman-Holst A. The impact of COVID-19 and catch-up strategies on routine childhood vaccine coverage trends in Latin America: A systematic literature review and database analysis. Human vaccines & immunotherapeutics. 2022;18(6).	Exclusion	Review
87	Catherine Leimkuhler G, Siegrist MS. Host proteins that interact with the BCG cell envelope. 2021.	Exclusion	Non-randomized controlled trial
88	Cerqueira SRPS, Deps PD, Cunha DV, et al. The influence of leprosy-related clinical and epidemiological variables in the occurrence and severity of COVID-19: A prospective real-world cohort study. PLOS NEGLECTED TROPICAL DISEASES. 2021;15(7).	Exclusion	Non-randomized controlled trial
89	Chaima K, Mariem A, Sana B, et al. Vaccine-induced dermatomyositis following COVID-19 vaccination. DERMATOLOGIC THERAPY. 2022;35(10).	Exclusion	Non-randomized controlled trial
90	Chakrabarti S, Chakrabarti SS, Kaur U, Agrawal BK, Ganguly U, Jin K. Cross-immunity and trained immunity in explaining variable COVID-19 mortality-Guidance for future pandemics. Journal of medical virology. 2021;93(7):4094-4096.	Exclusion	Non-randomized controlled trial
91	Chakraborty C, Sharma AR, Bhattacharya M, Sharma G, Saha RP, Lee S-S. Ongoing Clinical Trials of Vaccines to Fight against COVID-19 Pandemic. IMMUNE NETWORK. 2021;21(1).	Exclusion	Non-randomized controlled trial
92	Chandir S, Siddiqi DA, Mehmood M, et al. Impact of COVID-19 pandemic response on uptake of routine immunizations in Sindh, Pakistan: An analysis of provincial electronic immunization registry data. Vaccine. 2020;38(45):7146-7155.	Exclusion	Non-randomized controlled trial
93	Chandir S, Siddiqi DA, Mehmood M, et al. Impact of COVID-19 pandemic response on uptake of routine immunizations in Sindh, Pakistan: An analysis of provincial electronic immunization registry data. Vaccine. 2020;38(45):7146-7155.	Exclusion	Non-randomized controlled trial
94	Charoenlap S, Piromsopa K, Charoenlap C. Potential role of Bacillus Calmette-Guérin (BCG) vaccination in COVID-19 pandemic mortality: Epidemiological and Immunological aspects. Asian Pacific journal of allergy and immunology. 2020;38(3):150-161.	Exclusion	Non-randomized controlled trial
95	Charoenlap S, Piromsopa K, Charoenlap C. Potential role of Bacillus Calmette-Guerin (BCG) vaccination in COVID-19 pandemic mortality: Epidemiological and Immunological aspects. Asian Pacific journal of allergy and immunology. 2020;38(3):150-161.	Exclusion	Non-randomized controlled trial
96	Chatterjee B, Karandikar RL, Mande SC. Mortality due to COVID-19 in different countries is associated with their demographic character and prevalence of autoimmunity. CURRENT SCIENCE. 2021;120(3):501-508.	Exclusion	Non-randomized controlled trial
97	Chaudhary JK, Yadav R, Chaudhary PK, et al. Insights into COVID-19 Vaccine Development Based on Immunogenic Structural Proteins of SARS-CoV-2, Host Immune Responses, and Herd Immunity. Cells. 2021;10(11).	Exclusion	Non-randomized controlled trial
98	Checcucci E, Piramide F, Pecoraro A, et al. The vaccine journey for COVID-19: a comprehensive systematic review of current clinical trials in humans. Panminerva medica. 2022;64(1):72-79.	Exclusion	Review
99	Chelo D, Nguefack F, Enyama D, et al. Impact and projections of the COVID-19 epidemic on attendance and routine vaccinations at a pediatric referral hospital in Cameroon. Archives de pediatrie : organe officiel de la Societe francaise de pediatrie. 2021;28(6):441-450.	Exclusion	Non-randomized controlled trial
100	Chelo D, Nguefack F, Enyama D, et al. Impact and projections of the COVID-19 epidemic on attendance and routine vaccinations at a pediatric referral hospital in Cameroon. ARCHIVES DE PEDIATRIE. 2021;28(6):441-450.	Exclusion	Non-randomized controlled trial
101	Chen F, Cao P, Liu H, Cai D. The Impact of COVID-19 and Vaccine on the Human Nervous System. Neuroendocrinology. 2022;112(11):1046-1057.	Exclusion	Non-randomized controlled trial
102	Chen F, Chen GX, Zhou J, Xue Y, Wu MX. Childhood Bacille Calmette-Guerin Vaccination and Its Association With Less Severe COVID-19 Pneumonia. AMERICAN JOURNAL OF PREVENTIVE MEDICINE. 2021;61(3):E119-E126.	Exclusion	Non-randomized controlled trial
103	Cheng VC, Wong SC, Chuang VW, et al. The role of community-wide wearing of face mask for control of coronavirus disease 2019 (COVID-19) epidemic due to SARS-CoV-2. The Journal of infection. 2020;81(1):107-114.	Exclusion	Non-randomized controlled trial
104	Cheng VC-C, Wong S-C, Chuang VW-M, et al. The role of community-wide wearing of face mask for control of coronavirus disease 2019 (COVID-19) epidemic due to SARS-CoV-2. JOURNAL OF INFECTION. 2020;81(1):107-114.	Exclusion	Non-randomized controlled trial
105	Cherif D, Felfel H, Drira C, et al. Regulatory Challenges in the COVID-19 Era: The Case of Tunisia. Disaster medicine and public health preparedness. 2022;16(3):1277-1278.	Exclusion	Non-randomized controlled trial
106	Cherif D, Felfel H, Drira C, et al. Regulatory Challenges in the COVID-19 Era: The Case of Tunisia. Disaster medicine and public health preparedness. 2022;16(3):1277-1278.	Exclusion	Non-randomized controlled trial
107	Chi J, Chitty D, Lee M, et al. COVID-19 Clinical Research. Journal of cellular signaling. 2020;1(2):23-30.	Exclusion	Non-randomized controlled trial
108	Chimoyi L, Velen K, Churchyard GJ, Wallis R, Lewis JJ, Charalambous S. An ecological study to evaluate the association of Bacillus Calmette-Guerin (BCG) vaccination on cases of SARS-CoV2 infection and mortality from COVID-19. PloS one. 2020;15(12).	Exclusion	Non-randomized controlled trial
109	Choi HG, Kwon KW, Shin SJ. Importance of adjuvant selection in tuberculosis vaccine development: Exploring basic mechanisms and clinical implications. Vaccine: X. 2023;15.	Exclusion	Non-randomized controlled trial
110	Chopra KK, Arora VK, Singh S. COVID 19 and tuberculosis. The Indian journal of tuberculosis. 2020;67(2):149-151.	Exclusion	Non-randomized controlled trial
111	Chowdhury UN, Faruqe MO, Mehedy M, et al. Effects of Bacille Calmette Guerin (BCG) vaccination during COVID-19 infection. Computers in biology and medicine. 2021;138:104891.	Exclusion	Non-randomized controlled trial
112	Chua TH, Takano A. Pathological Findings in COVID-19 and Non-COVID-19 Vaccine-Associated Lymphadenopathy: A Systematic Review. Journal of clinical medicine. 2022;11(21).	Exclusion	Review
113	Chugh S, Bahal RK, Dhiman R, Singh R. Antigen identification strategies and preclinical evaluation models for advancing tuberculosis vaccine development. NPJ vaccines. 2024;9(1):57.	Exclusion	Non-randomized controlled trial
114	Chumpa N, Kawkitinarong K, Wongpiyabovorn J, Paitoonpong L, Suwanpimolkul G. Prevalence of latent tuberculosis infection among pre-clinical and clinical medical students using QuantiFERON-TB gold plus and tuberculin skin test at a teaching hospital in Thailand: A cross-sectional study. JOURNAL OF INFECTION AND PUBLIC HEALTH. 2022;15(4):400-405.	Exclusion	Non-randomized controlled trial
115	Ciliberto G, Mancini R, Paggi MG. Drug repurposing against COVID-19: focus on anticancer agents. Journal of experimental & clinical cancer research : CR. 2020;39(1):86.	Exclusion	Non-randomized controlled trial
116	Claus J, Ten Doesschate T, Gumbs C, et al. BCG Vaccination of Health Care Workers Does Not Reduce SARS-CoV-2 Infections nor Infection Severity or Duration: a Randomized Placebo-Controlled Trial. mBio. 2023;14(2):e0035623.	Inclusion	N/A
117	Claus J, Ten Doesschate T, Gumbs C, et al. BCG Vaccination of Health Care Workers Does Not Reduce SARS-CoV-2 Infections nor Infection Severity or Duration: a Randomized Placebo-Controlled Trial. mBio. 2023;14(2):e0035623.	Exclusion	N/A
118	Claus J, ten Doesschate T, Gumbs C, et al. BCG Vaccination of Health Care Workers Does Not Reduce SARS-CoV-2 Infections nor Infection Severity or Duration: a Randomized Placebo-Controlled Trial. mBio. 2023;14(2).	Exclusion	N/A
119	Constantin AM, Noertjojo K, Sommer I, et al. Workplace interventions to reduce the risk of SARS-CoV-2 infection outside of healthcare settings. The Cochrane database of systematic reviews. 2024;4:CD015112-CD015112.	Exclusion	Review
120	Constantin AM, Noertjojo K, Sommer I, et al. Workplace interventions to reduce the risk of SARS-CoV-2 infection outside of healthcare settings. The Cochrane database of systematic reviews. 2024;4(4):Cd015112.	Exclusion	Review
121	Counoupas C, Johansen MD, Stella AO, et al. A single dose, BCG-adjuvanted COVID-19 vaccine provides sterilising immunity against SARS-CoV-2 infection. NPJ vaccines. 2021;6(1).	Exclusion	N/A
122	Covarrubias CE, Rivera TA, Soto CA, Deeks T, Kalergis AM. Current GMP standards for the production of vaccines and antibodies: An overview. Frontiers in public health. 2022;10.	Exclusion	N/A
123	Covian C, Retamal-Diaz A, Bueno SM, Kalergis AM. Could BCG Vaccination Induce Protective Trained Immunity for SARS-CoV-2? Frontiers in immunology. 2020;11.	Exclusion	N/A
124	Crisan-Dabija R, Grigorescu C, Pavel CA, et al. Tuberculosis and COVID-19: Lessons from the Past Viral Outbreaks and Possible Future Outcomes. Canadian respiratory journal. 2020;2020:1401053.	Exclusion	N/A
125	Crisan-Dabija R, Grigorescu C, Pavel C-A, et al. Tuberculosis and COVID-19: Lessons from the Past Viral Outbreaks and Possible Future Outcomes. Canadian respiratory journal. 2020;2020.	Exclusion	N/A
126	Ctri. Evaluation of BCG as potential therapy for COVID-19. http://wwwwhoint/trialsearch/Trial2aspx?TrialID=CTRI/2020/05/025013. 2020.	Exclusion	N/A
127	Ctri. Protective effect of re-vaccination with BCG against COVID-19 in healthcare workers â?? A Pilot Study. https://trialsearchwhoint/Trial2aspx?TrialID=CTRI/2020/09/027684. 2020.	Exclusion	N/A
128	Ctri. Study to Evaluate the Efficacy of Recombinant BCG VPM1002 in Reducing Infection Incidence and Disease Severity of SARS-COV-2/COVID-19 Among High-Risk Subjects. https://trialsearchwhoint/Trial2aspx?TrialID=CTRI/2020/04/024749. 2020.	Exclusion	Registration information
129	Ctri. A Clinical trial to establish the appropriate line of management of Non Muscle Invasive Bladder Cancers who have had their intravesical BCG therapy interrupted. https://trialsearchwhoint/Trial2aspx?TrialID=CTRI/2020/06/025798. 2020.	Exclusion	Registration information
130	Ctri. To study the effect of BCG vaccine in Reducing the Incidence and severity of COVID-19 in the high-risk population. https://trialsearchwhoint/Trial2aspx?TrialID=CTRI/2020/07/026668. 2020.	Exclusion	Registration information
131	Ctri. BCG-Denmark versus no-BCG for COVID 19 prevention. https://trialsearchwhoint/Trial2aspx?TrialID=CTRI/2020/04/024833. 2020.	Exclusion	Registration information
132	Curtis N, Sparrow A, Ghebreyesus TA, Netea MG. Considering BCG vaccination to reduce the impact of COVID-19. LANCET. 2020;395(10236):1545-1546.	Exclusion	Non-randomized controlled trial
133	Cusenza F, Davino G, D'Alvano T, et al. Silence of the Lambs: The Immunological and Molecular Mechanisms of COVID-19 in Children in Comparison with Adults. MICROORGANISMS. 2021;9(2).	Exclusion	Non-randomized controlled trial
134	Cvetkovic J, Jacobi RHJ, Miranda-Bedate A, et al. Human monocytes exposed to SARS-CoV-2 display features of innate immune memory producing high levels of CXCL10 upon restimulation. JOURNAL OF INNATE IMMUNITY. 2023;15(1):911-924.	Exclusion	Non-randomized controlled trial
135	Czajka H, Zapolnik P, Krzych L, et al. A Multi-Center, Randomised, Double-Blind, Placebo-Controlled Phase III Clinical Trial Evaluating the Impact of BCG Re-Vaccination on the Incidence and Severity of SARS-CoV-2 Infections among Symptomatic Healthcare Professionals during the COVID-19 Pandemic in Poland-First Results. Vaccines. 2022;10(2).	Inclusion	N/A
136	Czajka H, Zapolnik P, Krzych L, et al. A Multi-Center, Randomised, Double-Blind, Placebo-Controlled Phase III Clinical Trial Evaluating the Impact of BCG Re-Vaccination on the Incidence and Severity of SARS-CoV-2 Infections among Symptomatic Healthcare Professionals during the COVID-19 Pandemic in Poland-First Results. Vaccines. 2022;10(2).	Exclusion	N/A
137	Czajka H, Zapolnik P, Krzych Ł, et al. A Multi-Center, Randomised, Double-Blind, Placebo-Controlled Phase III Clinical Trial Evaluating the Impact of BCG Re-Vaccination on the Incidence and Severity of SARS-CoV-2 Infections among Symptomatic Healthcare Professionals during the COVID-19 Pandemic in Poland-First Results. Vaccines. 2022;10(2).	Exclusion	N/A
138	da Costa CG, Jalalizadeh M, Yadollahvandmiandoab R, Buosi K, Reis L. Effect of BCG on Respiratory Complications Caused by COVID-19: A Scoping Review. International journal of general medicine. 2022;15:8727-8741.	Exclusion	Review
139	da Costa CG, Jalalizadeh M, Yadollahvandmiandoab R, Buosi K, Reis LO. Effect of BCG on Respiratory Complications Caused by COVID-19: A Scoping Review. International journal of general medicine. 2022;15:8727-8741.	Exclusion	Review
140	da Costa Ferreira LMZ. BCG Immunization Regime : Vaccination Eligibility and Community Empowerment. 2023.	Exclusion	N/A
141	Dagur HS, Dhakar SS. Genome Organization of Covid-19 and Emerging Severe Acute Respiratory Syndrome Covid-19 Outbreak: A Pandemic. EURASIAN JOURNAL OF MEDICINE AND ONCOLOGY. 2020;4(2):107-115.	Exclusion	N/A
142	Daniel OJ, Adejumo OA. Spatial Distribution of COVID-19 in Nigeria. West African journal of medicine. 2021;38(8):732-737.	Exclusion	N/A
143	Dass SA, Balakrishnan V, Arifin N, Lim CSY, Nordin F, Tye GJ. The COVID-19/Tuberculosis Syndemic and Potential Antibody Therapy for TB Based on the Lessons Learnt From the Pandemic. Frontiers in immunology. 2022;13.	Exclusion	N/A
144	David P, Shoenfeld Y. Bacillus Calmette-Guerin (BCG) as a Protective Factor for COVID-19? The Israel Medical Association journal : IMAJ. 2020;8(22):448-449.	Exclusion	N/A
145	de Barros BA, Pierce R, Sprenger CA, Ong ELH, Walker SLA. COVID-19 vaccination and leprosy-A UK hospital-based retrospective cohort study. PLOS NEGLECTED TROPICAL DISEASES. 2023;17(8).	Exclusion	N/A
146	de Chaisemartin C, de Chaisemartin L. Bacille Calmette-Guérin Vaccination in Infancy Does Not Protect Against Coronavirus Disease 2019 (COVID-19): Evidence From a Natural Experiment in Sweden. Clinical infectious diseases : an official publication of the Infectious Diseases Society of America. 2021;72(10):e501-e505.	Exclusion	N/A
147	de Chaisemartin C, de Chaisemartin L. Bacille Calmette-Guerin Vaccination in Infancy Does Not Protect Against Coronavirus Disease 2019 (COVID-19): Evidence From a Natural Experiment in Sweden. CLINICAL INFECTIOUS DISEASES. 2021;72(10):E501-E505.	Exclusion	Non-randomized controlled trial
148	de Homdedeu M, Sanchez-Moral L, Violan C, et al. Mycobacterium manresensis induces trained immunity in vitro. iScience. 2023;26(6).	Exclusion	Non-randomized controlled trial
149	De Leon-Rodriguez SG, Hernandez-Rico B, Del Olmo-Vazquez G, Cruz-Davalos I, Bonifaz LC. SARS-CoV-2: previous coronaviruses, immune response, and development of vaccines. BOLETIN MEDICO DEL HOSPITAL INFANTIL DE MEXICO. 2020;77(5):252-261.	Exclusion	Non-randomized controlled trial
150	De los Ángeles T, Acosta E, Monteiro M, et al. Archivos de Pediatría del Uruguay. 2022;93(nspe1):e217-e217.	Exclusion	Non-randomized controlled trial
151	de Queiroz NMGP, Marinho FV, Chagas MA, et al. Vaccines for COVID-19: perspectives from nucleic acid vaccines to BCG as delivery vector system. MICROBES AND INFECTION. 2020;22(10):515-524.	Exclusion	Non-randomized controlled trial
152	De Wals P, Menzies D, Divangahi M. Can BCG be useful to mitigate the COVID-19 pandemic? A Canadian perspective. Canadian journal of public health = Revue canadienne de sante publique. 2020;111(6):939-944.	Exclusion	Non-randomized controlled trial
153	Desouky E. BCG versus COVID-19: impact on urology. World journal of urology. 2021;39(3):823-827.	Exclusion	Non-randomized controlled trial
154	Dhamne C, Prakash G, Narula G, Banavali S, Bajpai J. 100-year-old vaccine for a novel virus: Killing two birds with one stone! INDIAN JOURNAL OF MEDICAL AND PAEDIATRIC ONCOLOGY. 2020;41(3):291-294.	Exclusion	Non-randomized controlled trial
155	Dhar R, Jee B, Talwar GP, Karmakar S. Repurposing anti-tuberculosis and anti-leprosy vaccine against COVID-19 disease: an Indian experience. CURRENT SCIENCE. 2020;119(7):1078-1079.	Exclusion	Non-randomized controlled trial
156	Dhochak N, Singhal T, Kabra SK, Lodha R. Pathophysiology of COVID-19: Why Children Fare Better than Adults? INDIAN JOURNAL OF PEDIATRICS. 2020;87(7):537-546.	Exclusion	Non-randomized controlled trial
157	Diallo M, Dicko I, Dembele S, et al. Comparing vaccination coverage before and during COVID-19 pandemic in children under one year in the health district of commune V in Bamako, Mali. BMC pediatrics. 2023;23(1).	Exclusion	Non-randomized controlled trial
158	Diallo M, Dicko I, Dembélé S, et al. Comparing vaccination coverage before and during COVID-19 pandemic in children under one year in the health district of commune V in Bamako, Mali. BMC pediatrics. 2023;23(1):599.	Exclusion	Non-randomized controlled trial
159	Díaz Acevedo FEZ. Development of Recombinant Bcg Vacciones Targeting Andes Orthohantavirus and Respiratory Syncytial Virus : Evaluation on Murine and Bovine Models. 2021.	Exclusion	Non-randomized controlled trial
160	DiNardo AR, Arditi M, Kamat AM, et al. Bacillus Calmette-Guérin vaccination as defense against SARS-CoV-2 (BADAS): a randomized controlled trial to protect healthcare workers in the USA by enhanced trained immune responses. Trials. 2023;24(1):636.	Exclusion	Non-target population
161	DiNardo AR, Arditi M, Kamat AM, et al. Bacillus Calmette-Guérin vaccination as defense against SARS-CoV-2 (BADAS): a randomized controlled trial to protect healthcare workers in the USA by enhanced trained immune responses. Trials. 2023;24(1):636.	Exclusion	Non-target population
162	Dinardo AR, Arditi M, Kamat AM, et al. Bacillus Calmette-Guerin vaccination as defense against SARS-CoV-2 (BADAS): a randomized controlled trial to protect healthcare workers in the USA by enhanced trained immune responses. Trials. 2023;24(1).	Exclusion	Non-target population
163	Dionato FAV, Jalalizadeh M, Buosi K, et al. BCG vaccine safety in COVID-19 convalescent adults: BATTLE a randomized controlled trial. Vaccine. 2022;40(32):4603-4608.	Exclusion	No COVID-19 infection-related indicators for outcome indicators.
164	Do LAH, Anderson J, Mulholland EK, Licciardi PV. Can data from paediatric cohorts solve the COVID-19 puzzle? PLoS pathogens. 2020;16(9).	Exclusion	Non-randomized controlled trial
165	Dockrell HM, McShane H. Tuberculosis vaccines in the era of Covid-19 - what is taking us so long? EBioMedicine. 2022;79:103993.	Exclusion	Non-randomized controlled trial
166	Dos Anjos LRB, da Costa AC, Cardoso A, et al. Efficacy and Safety of BCG Revaccination With M. bovis BCG Moscow to Prevent COVID-19 Infection in Health Care Workers: a Randomized Phase II Clinical Trial. Frontiers in immunology. 2022;13:841868.	Inclusion	N/A
167	Dos Anjos LRB, da Costa AC, Cardoso A, et al. Efficacy and Safety of BCG Revaccination With M. bovis BCG Moscow to Prevent COVID-19 Infection in Health Care Workers: A Randomized Phase II Clinical Trial. Frontiers in immunology. 2022;13:841868.	Exclusion	N/A
168	dos Anjos LRB, da Costa AC, Cardoso AdRO, et al. Efficacy and Safety of BCG Revaccination With <i>M. bovis</i> BCG Moscow to Prevent COVID-19 Infection in Health Care Workers: A Randomized Phase II Clinical Trial. Frontiers in immunology. 2022;13.	Exclusion	Non-target population
169	Du J, Su Y, Wang R, et al. Research progress on specific and non-specific immune effects of BCG and the possibility of BCG protection against COVID-19. Frontiers in immunology. 2023;14:1118378.	Exclusion	Non-randomized controlled trial
170	Dutta D, Ghosh A, Dutta C, Sukla S, Biswas S. Cross-reactivity of SARS-CoV-2 with other pathogens, especially dengue virus: A historical perspective. Journal of medical virology. 2023;95(2).	Exclusion	Non-randomized controlled trial
171	Ebina-Shibuya R, Horita N, Namkoong H, Kaneko T. Current national policies for infant universal bacille Calmette-Guérin vaccination were associated with lower mortality from coronavirus disease 2019. Clinical and experimental vaccine research. 2020;9(2):179-182.	Exclusion	Non-randomized controlled trial
172	Ebina-Shibuya R, Horita N, Namkoong H, Kaneko T. Current national policies for infant universal bacille Calmette-Guerin vaccination were associated with lower mortality from coronavirus disease 2019. Clinical and experimental vaccine research. 2020;9(2):179-182.	Exclusion	Non-randomized controlled trial
173	Efthimiou I, Chousianitis Z, Skrepetis K. Urological Services in the Era of COVID-19. UROLOGY JOURNAL. 2020;17(5):534-535.	Exclusion	Non-randomized controlled trial
174	Eggenhuizen PJ, Ng BH, Chang J, et al. BCG Vaccine Derived Peptides Induce SARS-CoV-2 T Cell Cross-Reactivity. Frontiers in immunology. 2021;12:692729.	Exclusion	Non-randomized controlled trial
175	Eggenhuizen PJ, Ng BH, Chang J, et al. BCG Vaccine Derived Peptides Induce SARS-CoV-2 T Cell Cross-Reactivity. Frontiers in immunology. 2021;12.	Exclusion	Non-randomized controlled trial
176	Ehtesham NZ, Samal J, Ahmad F, et al. Will bacille Calmette-Guerin immunization arrest the COVID-19 pandemic? INDIAN JOURNAL OF MEDICAL RESEARCH. 2020;152(1):16-20.	Exclusion	Non-randomized controlled trial
177	El Zowalaty ME, Ashour HM. Paving the way to a new class of efficient and safe tuberculosis vaccines: The role of c-di-AMP in Mycobacterium tuberculosis immunity and virulence. MOLECULAR THERAPY-NUCLEIC ACIDS. 2022;30:13-14.	Exclusion	Non-randomized controlled trial
178	El-Gendy AO, Saeed H, Ali AMA, et al. Bacillus Calmette-Guerin vaccine, antimalarial, age and gender relation to COVID-19 spread and mortality. Vaccine. 2020;38(35):5564-5568.	Exclusion	Non-randomized controlled trial
179	Emody-Kiss B, Pataki A, Deli G, Papp S, Matyus M, Fent J. A summary of characteristics of the first wave of new type coronavirus epidemic and potential association with tuberculosis vaccination. Orvosi hetilap. 2021;162(4):123-134.	Exclusion	Non-randomized controlled trial
180	Emődy-Kiss B, Pataki Á, Deli G, Papp S, Mátyus M, Fent J. [A summary of characteristics of the first wave of new type coronavirus epidemic and potential association with tuberculosis vaccination]. Orvosi hetilap. 2021;162(4):123-134.	Exclusion	Non-randomized controlled trial
181	Erdem HA, Şanlıdağ G, Çınar E, et al. [Friend or Foe? Evaluation of BCG Vaccine and Latent Tuberculosis Infection Effect in Patients Diagnosed with COVID-19 Infection]. Mikrobiyoloji bulteni. 2021;55(3):300-310.	Exclusion	Non-randomized controlled trial
182	Erdem HA, Sanlidag G, Cinar E, et al. Dost mu Dusman mi? COVID-19 Enfeksiyonu Tanili Hastalarda BCG ASISI ve Latent TuberkulozFriend or Foe? Evaluation of BCG Vaccine and Latent Tuberculosis Infection Effect in Patients Diagnosed with COVID-19 Infection. Mikrobiyoloji bulteni. 2021;55(3):300-310.	Exclusion	Non-randomized controlled trial
183	Escobar LE, Molina-Cruz A, Barillas-Mury C. BCG vaccine protection from severe coronavirus disease 2019 (COVID-19). Proceedings of the National Academy of Sciences of the United States of America. 2020;117(30):17720-17726.	Exclusion	Non-randomized controlled trial
184	Escobar LE, Molina-Cruz A, Barillas-Mury C. BCG Vaccine Protection from Severe Coronavirus Disease 2019 (COVID19). medRxiv : the preprint server for health sciences. 2020.	Exclusion	Non-randomized controlled trial
185	Euctr DE. A study to investigate whether vaccination with VPM1002 can reduce the sick days of healthcare professionals during the SARS-CoV-2 pandemic. https://trialsearchwhoint/Trial2aspx?TrialID=EUCTR2020-001376-15-DE. 2020.	Exclusion	Registration information
186	Euctr DE. A study to investigate whether vaccination with VPM1002 can reduce elderly people's days with severe respiratory infectious diseases at hospital and/or at home. https://trialsearchwhoint/Trial2aspx?TrialID=EUCTR2020-001675-33-DE. 2020.	Exclusion	Registration information
187	Euctr DK. BCG vaccine for seniors to prevent infections during the COVID-19 pandemic. https://trialsearchwhoint/Trial2aspx?TrialID=EUCTR2020-003904-15-DK. 2020.	Exclusion	Registration information
188	Euctr DK. BCG vaccine for healthcare workers against COVID-19. https://trialsearchwhoint/Trial2aspx?TrialID=EUCTR2020-001888-90-DK. 2020.	Exclusion	Registration information
189	Euctr FR. Randomized controlled trial evaluating the efficacy of vaccination with Bacillus Calmette and GuÃ©rin (BCG) in the Prevention of COVID-19 via the strengthening of innate immunity in Health Care Workers.â€� COVID-BCG. https://trialsearchwhoint/Trial2aspx?TrialID=EUCTR2020-001678-31-FR. 2020.	Exclusion	Non-target population
190	Euctr HU. BCG vaccination against COVID-19 infection in Hungary. https://trialsearchwhoint/Trial2aspx?TrialID=EUCTR2020-001783-28-HU. 2020.	Exclusion	Registration information
191	Euctr NL. Reducing hospital admission of elderly in Coronavirus pandemic by boosting the immune system through vaccination with bacillus Calmette-GuÃ©rin (BCG). https://trialsearchwhoint/Trial2aspx?TrialID=EUCTR2020-001591-15-NL. 2020.	Exclusion	Registration information
192	Euctr NL. Reducing health care workers absenteeism in Coronavirus 2019 pandemic nu enhancement of the immune system through vaccination with Bacillus Calmette-GuÃ©rin. https://trialsearchwhoint/Trial2aspx?TrialID=EUCTR2020-000919-69-NL. 2020.	Exclusion	Registration information
193	Euctr NL. Boosting the BCG-induced immunity response by addition of bisphosphonate or MMR vaccine: a possible preventive approach against the coronavirus (BCG-PLUS). https://trialsearchwhoint/Trial2aspx?TrialID=EUCTR2020-002456-21-NL. 2020.	Exclusion	Registration information
194	Euctr NL. Investigation IN VULNERABLE ELDERLY to evaluate the reduction of respiratory infections during the coronapandemie by training of the immuunsystem through a BCG vaccination. https://trialsearchwhoint/Trial2aspx?TrialID=EUCTR2020-003470-47-NL. 2020.	Exclusion	Registration information
195	Euctr PL. Study evaluating the impact of BCG vaccination on the incidence and course of SARS-CoV-2 infection among health care workers in Poland during the COVID-19 pandemic. https://trialsearchwhoint/Trial2aspx?TrialID=EUCTR2020-002111-22-PL. 2020.	Exclusion	Registration information
196	Fan X, Zhao X, Wang R, et al. A novel multistage antigens ERA005f confer protection against Mycobacterium tuberculosis by driving Th-1 and Th-17 type T cell immune responses. Frontiers in immunology. 2023;14:1276887.	Exclusion	Non-randomized controlled trial
197	Fan X, Zhao X, Wang R, et al. A novel multistage antigens ERA005f confer protection against <i>Mycobacterium tuberculosis</i> by driving Th-1 and Th-17 type T cell immune responses. Frontiers in immunology. 2023;14.	Exclusion	Non-randomized controlled trial
198	Fan X-Y, Lowrie DB. Where are the RNA vaccines for TB? COMMENT. EMERGING MICROBES & INFECTIONS. 2021;10(1):1217-1218.	Exclusion	Non-randomized controlled trial
199	Farnudian-Habibi A, Mirjani M, Montazer V, et al. Review on Approved and Inprogress COVID-19 Vaccines. IRANIAN JOURNAL OF PHARMACEUTICAL RESEARCH. 2022;21(1).	Exclusion	Review
200	Farooq A, Sheikh TK, Syed F, Mustafa T. Paediatric Contacts of Adult COVID-19 Patients: Clinical Parameters, Risk Factors, and Outcome. International journal of pediatrics. 2021;2021:2141128.	Exclusion	Non-randomized controlled trial
201	Fartun AH, Sheik Mohamud KH, Abdulle IAN, et al. BACKSLIDING ON CHILDHOOD IMMUNIZATIONS DUE TO ONGOING COVID-19 PANDEMIC: A RETROSPECTIVE STUDY IN BANADIR REGION, SOMALIA OREY. African journal of infectious diseases. 2023;17:6-12.	Exclusion	Non-randomized controlled trial
202	Faustman DL, Lee A, Hostetter ER, et al. Multiple BCG vaccinations for the prevention of COVID-19 and other infectious diseases in type 1 diabetes. CELL REPORTS MEDICINE. 2022;3(9).	Exclusion	The study population was patients with long-standing type I diabetes and the intervention was multiple BCG vaccinations.
203	Faustman DL, Lee A, Hostetter ER, et al. Multiple BCG vaccinations for the prevention of COVID-19 and other infectious diseases in type 1 diabetes. Cell reports Medicine. 2022;3(9):100728.	Exclusion	Non-randomized controlled trial
204	Faustman DL, Lee A, Hostetter ER, et al. Multiple BCG vaccinations for the prevention of COVID-19 and other infectious diseases in type 1 diabetes. Cell reports Medicine. 2022;3(9):100728.	Exclusion	Non-randomized controlled trial
205	Fedeli U, Porreca A, Colicchia M, et al. Intravescical instillation of Calmette-Guerin bacillus and COVID-19 risk. Human vaccines & immunotherapeutics. 2021;17(2):416-417.	Exclusion	Non-randomized controlled trial
206	Feng S, Wu X, Bao A, et al. Machine learning-aided detection of heart failure (LVEF ≤ 49%) by using ballistocardiography and respiratory effort signals. Frontiers in physiology. 2022;13:1068824.	Exclusion	Non-randomized controlled trial
207	Feng S, Wu X, Bao A, et al. Machine learning-aided detection of heart failure (LVEF=49%) by using ballistocardiography and respiratory effort signals. Frontiers in physiology. 2023;13.	Exclusion	Non-randomized controlled trial
208	Fernandez EC, Zhu LY. Racing to immunity: Journey to a COVID-19 vaccine and lessons for the future. BRITISH JOURNAL OF CLINICAL PHARMACOLOGY. 2021;87(9):3408-3424.	Exclusion	Non-randomized controlled trial
209	Fidel PL, Jr., Noverr MC. Could an Unrelated Live Attenuated Vaccine Serve as a Preventive Measure To Dampen Septic Inflammation Associated with COVID-19 Infection? mBio. 2020;11(3).	Exclusion	Non-randomized controlled trial
210	Filia A, Rota MC, Grossi A, Martinelli D, Prato R, Rezza G. Are vaccine shortages a relevant public health issue in Europe? Results from a survey conducted in the framework of the EU Joint Action on Vaccination. Vaccine. 2022;40(13):1987-1995.	Exclusion	Non-randomized controlled trial
211	Finotti P. Sequence similarity of HSP65 of <i>Mycobacterium bovis</i> BCG with SARS-CoV-2 spike and nuclear proteins: may it predict an antigen-dependent immune protection of BCG against COVID-19? CELL STRESS & CHAPERONES. 2022;27(1):37-43.	Exclusion	Non-randomized controlled trial
212	Fisker AB, Martins JSD, Nanque LM, et al. Oral Polio Vaccine to Mitigate the Risk of Illness and Mortality During the Coronavirus Disease 2019 Pandemic: a Cluster-Randomized Trial in Guinea-Bissau. Open forum infectious diseases. 2022;9(9):ofac470.	Exclusion	Non-target population
213	Flanagan KL, Best E, Crawford NW, et al. Progress and Pitfalls in the Quest for Effective SARS-CoV-2 (COVID-19) Vaccines. Frontiers in immunology. 2020;11:579250.	Exclusion	Non-randomized controlled trial
214	Flanagan KL, Best E, Crawford NW, et al. Progress and Pitfalls in the Quest for Effective SARS-CoV-2 (COVID-19) Vaccines. Frontiers in immunology. 2020;11.	Exclusion	Non-randomized controlled trial
215	Flores-Valdez MA. After 100 Years of BCG Immunization against Tuberculosis, What Is New and Still Outstanding for This Vaccine? Vaccines. 2022;10(1).	Exclusion	Non-randomized controlled trial
216	Fofana MO. Decolonising global health in the time of COVID-19. GLOBAL PUBLIC HEALTH. 2021;16(8-9):1155-1166.	Exclusion	Non-randomized controlled trial
217	Föhse K, Taks EJM, Moorlag S, et al. The impact of circadian rhythm on Bacillus Calmette-Guérin vaccination effects on SARS-CoV-2 infections. Frontiers in immunology. 2023;14:980711.	Exclusion	Non-randomized controlled trial
218	Fohse K, Taks EJM, Moorlag SJCFM, et al. The impact of circadian rhythm on Bacillus Calmette-Guerin vaccination effects on SARS-CoV-2 infections. Frontiers in immunology. 2023;14.	Exclusion	Non-randomized controlled trial
219	Forni G, Mantovani A. COVID-19 vaccines: where we stand and challenges ahead. Cell death and differentiation. 2021;28(2):626-639.	Exclusion	Non-randomized controlled trial
220	Forni G, Mantovani A, Lin C-CAN. COVID-19 vaccines: where we stand and challenges ahead. Cell death and differentiation. 2021;28(2):626-639.	Exclusion	Non-randomized controlled trial
221	Fortmann MI, Dirks J, Goedicke-Fritz S, et al. Immunization of preterm infants: current evidence and future strategies to individualized approaches. SEMINARS IN IMMUNOPATHOLOGY. 2022;44(6):767-784.	Exclusion	Non-randomized controlled trial
222	Fritschi N, Curtis N, Ritz N. Bacille Calmette Guérin (BCG) and new TB vaccines: Specific, cross-mycobacterial and off-target effects. Paediatric respiratory reviews. 2020;36:57-64.	Exclusion	Review
223	Fritschi N, Curtis N, Ritz N. Bacille Calmette Guerin (BCG) and new TB vaccines: Specific, cross-mycobacterial and off-target effects. Paediatric respiratory reviews. 2020;36:57-64.	Exclusion	Review
224	Fu R, Zheng B, Wen J, Xie L. Research on commodity business value and customer value of e-commerce platforms: Based on consumer psychology and cognition. Frontiers in psychology. 2022;13:985537.	Exclusion	Non-randomized controlled trial
225	Fu W, Ho P-C, Liu C-L, et al. Reconcile the debate over protective effects of BCG vaccine against COVID-19. Scientific reports. 2021;11(1).	Exclusion	Non-randomized controlled trial
226	Gallegos H, Rojas PA, Sepulveda F, Zuniga A, San Francisco IF. Protective role of intravesical BCG in COVID-19 severity. BMC urology. 2021;21(1).	Exclusion	The type of study was a cohort study.
227	Gallegos H, Rojas PA, Sepúlveda F, Zúñiga Á, San Francisco IF. Protective role of intravesical BCG in COVID-19 severity. BMC urology. 2021;21(1):50.	Exclusion	Non-randomized controlled trial
228	Garzon-Chavez D, Rivas-Condo J, Echeverria A, et al. COVID-19 Infection and Previous BCG Vaccination Coverage in the Ecuadorian Population. Vaccines. 2021;9(2).	Exclusion	Non-randomized controlled trial
229	Gasmi A, Srinath S, Dadar M, et al. A global survey in the developmental landscape of possible vaccination strategies for COVID-19. CLINICAL IMMUNOLOGY. 2022;237.	Exclusion	Non-randomized controlled trial
230	Gasmi A, Srinath S, Dadar M, et al. A global survey in the developmental landscape of possible vaccination strategies for COVID-19. Clinical immunology (Orlando, Fla). 2022;237:108958.	Exclusion	Non-randomized controlled trial
231	Gathiram P, Moodley J, Khaliq OP. Covid-19 pandemic: Perspectives on management. JOURNAL OF REPRODUCTIVE IMMUNOLOGY. 2021;146.	Exclusion	Non-randomized controlled trial
232	Geckin B, Fohse FK, Dominguez-Andres J, Netea MG. Trained immunity: implications for vaccination. CURRENT OPINION IN IMMUNOLOGY. 2022;77.	Exclusion	Non-randomized controlled trial
233	Geckin B, Zoodsma M, Kilic G, et al. Differences in Immune Responses in Individuals of Indian and European Origin: Relevance for the COVID-19 Pandemic. Microbiology spectrum. 2023;11(2).	Exclusion	Non-randomized controlled trial
234	Geckin B, Zoodsma M, Kilic G, et al. Differences in Immune Responses in Individuals of Indian and European Origin: Relevance for the COVID-19 Pandemic. Microbiology spectrum. 2023;11(2):e0023123.	Exclusion	Non-randomized controlled trial
235	Geisen UM, Rose R, Neumann F, et al. The long term vaccine-induced anti-SARS-CoV-2 immune response is impaired in quantity and quality under TNFα blockade. Journal of medical virology. 2022;94(12):5780-5789.	Exclusion	Non-randomized controlled trial
236	Geisen UM, Rose R, Neumann F, et al. The long term vaccine-induced anti-SARS-CoV-2 immune response is impaired in quantity and quality under TNFα blockade. Journal of medical virology. 2022;94(12):5780-5789.	Exclusion	Non-randomized controlled trial
237	Geller A, Yan J. Could the Induction of Trained Immunity by β-Glucan Serve as a Defense Against COVID-19? Frontiers in immunology. 2020;11:1782.	Exclusion	Non-randomized controlled trial
238	Ghandadi M. An Immunoinformatic Strategy to Develop New <i>Mycobacterium tuberculosis</i> Multi-epitope Vaccine. INTERNATIONAL JOURNAL OF PEPTIDE RESEARCH AND THERAPEUTICS. 2022;28(3).	Exclusion	Non-randomized controlled trial
239	Ghosh D, Bernstein JA, Mersha TB. COVID-19 pandemic: The African paradox. JOURNAL OF GLOBAL HEALTH. 2020;10(2).	Exclusion	Non-randomized controlled trial
240	Giamarellos-Bourboulis EJ, Tsilika M, Moorlag S, et al. Activate: randomized Clinical Trial of BCG Vaccination against Infection in the Elderly. Cell. 2020;183(2):315‐323.e319.	Exclusion	The outcome indicator was the rate of respiratory tract infections, including COVID-19 and other respiratory tract infections.
241	Giamarellos-Bourboulis EJ, Tsilika M, Moorlag S, et al. Activate: Randomized Clinical Trial of BCG Vaccination against Infection in the Elderly. Cell. 2020;183(2):315-323.e319.	Exclusion	Non-target population
242	Giamarellos-Bourboulis EJ, Tsilika M, Moorlag S, et al. Activate: Randomized Clinical Trial of BCG Vaccination against Infection in the Elderly. Cell. 2020;183(2):315-+.	Exclusion	Non-target population
243	Giao H, Han Thi Ngoc N, An Le P. Recovery of child immunization programs post COVID-19. ASIAN PACIFIC JOURNAL OF TROPICAL MEDICINE. 2021;14(10):429-430.	Exclusion	Non-randomized controlled trial
244	Glisic S, Perovic VR, Sencanski M, Paessler S, Veljkovic V. Biological Rationale for the Repurposing of BCG Vaccine against SARS-CoV-2. JOURNAL OF PROTEOME RESEARCH. 2020;19(11):4649-4654.	Exclusion	Non-randomized controlled trial
245	Gllareva BB, Humolli I, Rudhani I, et al. A National Cross-Sectional Study from the Republic of Kosovo on Lot Quality Assurance Sampling (LQAS) to Evaluate the Vaccination Status of Children Between 12 and 24 Months of Age During 2018 to 2020. Medical science monitor basic research. 2021;27:e934194.	Exclusion	Non-randomized controlled trial
246	Glynn JR, Dube A, Fielding K, Crampin AC, Kanjala C, Fine PEM. The effect of BCG revaccination on all-cause mortality beyond infancy: 30-year follow-up of a population-based, double-blind, randomised placebo-controlled trial in Malawi. The Lancet Infectious diseases. 2021;21(11):1590-1597.	Exclusion	Non-target population
247	Glynn JR, Dube A, Fielding K, et al. The effect of BCG revaccination on all-cause mortality beyond infancy: 30-year follow-up of a population-based, double-blind, randomised placebo-controlled trial in Malawi. LANCET INFECTIOUS DISEASES. 2021;21(11):1590-1597.	Exclusion	Non-target population
248	Goenka M, Afzalpurkar S, Goenka U, et al. Seroprevalence of COVID-19 Amongst Health Care Workers in a Tertiary Care Hospital of a Metropolitan City from India. The Journal of the Association of Physicians of India. 2020;68(11):14-19.	Exclusion	Non-randomized controlled trial
249	Goenka MK, Goenka U, Patil VU, et al. Kinetics of Covid-19 antibodies in terms of titre and duration among healthcare workers: A longitudinal study. NATIONAL MEDICAL JOURNAL OF INDIA. 2022;35(4):201-205.	Exclusion	Non-randomized controlled trial
250	Gold JE, Baumgartl WH, Okyay RA, et al. Analysis of Measles-Mumps-Rubella (MMR) Titers of Recovered COVID-19 Patients. mBio. 2020;11(6).	Exclusion	Non-randomized controlled trial
251	Goldstein MR. Comment regarding: "COVID-19 vaccination may enhance hippocampal neurogenesis in adults". BRAIN BEHAVIOR AND IMMUNITY. 2023;107:401-402.	Exclusion	Non-randomized controlled trial
252	Gong ES. Development and Experimental Verification of Fundamental Models to Enable Implementation of Microwave-Assisted Freeze Drying. 2022.	Exclusion	Non-randomized controlled trial
253	Gong W, An H, Wang J, Cheng P, Qi Y. The Natural Effect of BCG Vaccination on COVID-19: The Debate Continues. Frontiers in immunology. 2022;13:953228.	Exclusion	Non-randomized controlled trial
254	Gong W, Aspatwar A, Wang S, Parkkila S, Wu X. COVID-19 pandemic: SARS-CoV-2 specific vaccines and challenges, protection via BCG trained immunity, and clinical trials. Expert review of vaccines. 2021;20(7):857-880.	Exclusion	Review
255	Gong W, Du J. Excluding Participants With Mycobacteria Infections From Clinical Trials: A Critical Consideration in Evaluating the Efficacy of BCG Against COVID-19. Journal of Korean medical science. 2023;38(42):e343.	Exclusion	Non-randomized controlled trial
256	Gong W, Liu Y, Xue Y, Zhuang L. Two issues should be noted when designing a clinical trial to evaluate BCG effects on COVID-19. Frontiers in immunology. 2023;14:1207212.	Exclusion	Non-randomized controlled trial
257	Gong W, Mao Y, Li Y, Qi Y. BCG Vaccination: A potential tool against COVID-19 and COVID-19-like Black Swan incidents. International immunopharmacology. 2022;108:108870.	Exclusion	Non-randomized controlled trial
258	Gong W, Pan C, Cheng P, Wang J, Zhao G, Wu X. Peptide-Based Vaccines for Tuberculosis. Frontiers in immunology. 2022;13.	Exclusion	Non-randomized controlled trial
259	Gong W, Parkkila S, Wu X, Aspatwar A. SARS-CoV-2 variants and COVID-19 vaccines: Current challenges and future strategies. International reviews of immunology. 2023;42(6):393-414.	Exclusion	Review
260	Gong W, Wu X. Is the tuberculosis vaccine BCG an alternative weapon for developing countries to defeat COVID-19? The Indian journal of tuberculosis. 2021;68(3):401-404.	Exclusion	Non-randomized controlled trial
261	Gonzalez-Perez M, Sanchez-Tarjuelo R, Shor B, Nistal-Villan E, Ochando J. The BCG Vaccine for COVID-19: First Verdict and Future Directions. Frontiers in immunology. 2021;12:632478.	Exclusion	Non-randomized controlled trial
262	Gopalaswamy R, Ganesan N, Velmurugan K, Aravindhan V, Subbian S. The Strange Case of BCG and COVID-19: The Verdict Is Still up in the Air. Vaccines. 2020;8(4).	Exclusion	Non-randomized controlled trial
263	Gore JL, Follmer K, Reynolds J, et al. Interruptions in bladder cancer care during the COVID-19 public health emergency. Urologic oncology. 2024;42(4):116.e117‐116.e121.	Exclusion	Non-randomized controlled trial
264	Gore JL, Follmer K, Reynolds J, et al. Interruptions in bladder cancer care during the COVID-19 public health emergency. Urologic oncology. 2024;42(4):116.e117-116.e121.	Exclusion	Non-randomized controlled trial
265	Goswami RP, Ganguli B, Chatterjee M. Endemic infections, vaccinations, and variability of SARS-COV2 worldwide epidemiology: A cross-sectional study. Journal of medical virology. 2021;93(5):3105-3112.	Exclusion	Non-randomized controlled trial
266	Gouda W, Albasri A, Alsaqabi F, Al Sabah HY, Alkandari M, Abdelnaby H. Dermatomyositis Following BNT162b2 mRNA COVID-19 Vaccination. Journal of Korean medical science. 2022;37(5).	Exclusion	Non-randomized controlled trial
267	Goulder PJ. Impact of immune sex differences in the first 1000 days of life and in childhood and adolescence. 2022.	Exclusion	Non-randomized controlled trial
268	Goussard P, Solomons RS, Andronikou S, Mfingwana L, Verhagen LM, Rabie H. COVID-19 in a child with tuberculous airway compression. PEDIATRIC PULMONOLOGY. 2020;55(9):2201-2203.	Exclusion	Non-randomized controlled trial
269	Grimmett E, Al-Share B, Alkassab MB, et al. Cancer vaccines: past, present and future; a review article. DISCOVER ONCOLOGY. 2022;13(1).	Exclusion	Review
270	Gueye MS, Ndiaye-Diop MT, Bustamante J, Dieye TN, Consortium M. Inherited STAT1 Deficiency in a Child with BCG-osis and Severe COVID-19 Pneumonia. JOURNAL OF CLINICAL IMMUNOLOGY. 2023;43(7):1479-1482.	Exclusion	Non-randomized controlled trial
271	Guillen G, Limonta M, Muzio V, et al. HEPATITIS B NUCLEOCAPSID PARTICLE AS IMMUNOPOTENTIATOR OF INNATE AND ADAPTIVE IMMUNITY FOR NASAL VACCINES CIGB 2020 AND MAMBISA AGAINST COVID-19. International journal of infectious diseases. 2023;130:S10.	Exclusion	Non-randomized controlled trial
272	Guillén SM, Rodríguez-Artalejo F, Ruiz-Galiana J, et al. Tuberculosis in Spain: An opinion paper. Revista Espanola de Quimioterapia. 2023;36(6):562-583.	Exclusion	Non-randomized controlled trial
273	Gulati R, Katakam BK, Ranugha PSS, et al. Recommendations for Pediatric Dermatology Practice during COVID-19 Pandemic. Indian dermatology online journal. 2021;12(Suppl 1):S66-s70.	Exclusion	Non-randomized controlled trial
274	Guo L, Liu S, Song J, et al. Seroprevalence of Wenzhou virus in China. Biosafety and health. 2020;2(3):152-156.	Exclusion	Non-randomized controlled trial
275	Gupta A, Sural S, Gupta A, et al. Positive QuantiFERON test and the severity of COVID-19 disease: A prospective study. The Indian journal of tuberculosis. 2021;68(4):474-480.	Exclusion	Non-randomized controlled trial
276	Gupta PK. New disease old vaccine: Is recombinant BCG vaccine an answer for COVID-19? CELLULAR IMMUNOLOGY. 2020;356.	Exclusion	Non-randomized controlled trial
277	Gupta R, Misra A. COVID19 in South Asians/Asian Indians: Heterogeneity of data and implications for pathophysiology and research. DIABETES RESEARCH AND CLINICAL PRACTICE. 2020;165.	Exclusion	Non-randomized controlled trial
278	Gursel M, Gursel I. Is global BCG vaccination-induced trained immunity relevant to the progression of SARS-CoV-2 pandemic? ALLERGY. 2020;75(7):1815-1819.	Exclusion	Non-randomized controlled trial
279	Gustiananda M, Julietta V, Hermawan A, et al. Immunoinformatics Identification of the Conserved and Cross-Reactive T-Cell Epitopes of SARS-CoV-2 with Human Common Cold Coronaviruses, SARS-CoV, MERS-CoV and Live Attenuated Vaccines Presented by HLA Alleles of Indonesian Population. VIRUSES-BASEL. 2022;14(11).	Exclusion	Non-randomized controlled trial
280	Guthrie CM, Tan X, Meeker AC, Self AE, Liu L, Cheng Y. Engineering a dual vaccine against COVID-19 and tuberculosis. Frontiers in cellular and infection microbiology. 2023;13:1273019.	Exclusion	Non-randomized controlled trial
281	Gyu Choi H, Woong Kwon K, Jae Shin S. Importance of adjuvant selection in tuberculosis vaccine development: Exploring basic mechanisms and clinical implications. Vaccine: X. 2023;15:100400.	Exclusion	Non-randomized controlled trial
282	H OFA, Hassan SMK, Nor AIA, et al. BACKSLIDING ON CHILDHOOD IMMUNIZATIONS DUE TO ONGOING COVID-19 PANDEMIC: A RETROSPECTIVE STUDY IN BANADIR REGION, SOMALIA. African journal of infectious diseases. 2023;17(2 Suppl):6-12.	Exclusion	Non-randomized controlled trial
283	Haddad-Boubaker S, Othman H, Touati R, et al. In silico comparative study of SARS-CoV-2 proteins and antigenic proteins in BCG, OPV, MMR and other vaccines: evidence of a possible putative protective effect. BMC bioinformatics. 2021;22(1):163.	Exclusion	Non-randomized controlled trial
284	Haiduc AA, Ogunjimi M, Shammus R, et al. COVID-19 and congenital heart disease: an insight of pathophysiology and associated risks. CARDIOLOGY IN THE YOUNG. 2021;31(2):233-240.	Exclusion	Non-randomized controlled trial
285	Hajjo R, Tropsha A. A Systems Biology Workflow for Drug and Vaccine Repurposing: Identifying Small-Molecule BCG Mimics to Reduce or Prevent COVID-19 Mortality. PHARMACEUTICAL RESEARCH. 2020;37(11).	Exclusion	Non-randomized controlled trial
286	Hamiel U, Kozer E, Youngster I. SARS-CoV-2 Rates in BCG-Vaccinated and Unvaccinated Young Adults. Jama. 2020;323(22):2340-2341.	Exclusion	Non-randomized controlled trial
287	Hanna CC, Ashhurst AS, Quan D, Maxwell JWC, Britton WJ, Payne RJ. Synthetic protein conjugate vaccines provide protection against <i>Mycobacterium tuberculosis</i> in mice. Proceedings of the National Academy of Sciences of the United States of America. 2021;118(4).	Exclusion	Non-randomized controlled trial
288	Harashima H. Innovative System for Delivering Nucleic Acids/Genes Based on Controlled Intracellular Trafficking as Well as Controlled Biodistribution for Nanomedicines. BIOLOGICAL & PHARMACEUTICAL BULLETIN. 2023;46(12):1648-1660.	Exclusion	Non-randomized controlled trial
289	Harris E. BCG Vaccine Not Effective Against COVID-19. JAMA-JOURNAL OF THE AMERICAN MEDICAL ASSOCIATION. 2023;329(20):1730-1730.	Exclusion	Non-randomized controlled trial
290	Harris MCZ. The Role of Vitamin A and Mycobacterial Lipids in the Immunopathogenesis of <em>Mycobacterium tuberculosis</em> Infections. 2023.	Exclusion	Non-randomized controlled trial
291	Hegarty PK, Sfakianos JP, Giannarini G, DiNardo AR, Kamat AM. COVID-19 and Bacillus Calmette-Gu?rin: What is the Link? EUROPEAN UROLOGY ONCOLOGY. 2020;3(3):259-261.	Exclusion	Non-randomized controlled trial
292	Henderson DK, Haessler SD, Hayden MK, et al. Whither immunity? The search for effective, durable immunity to coronavirus disease 2019 (COVID-19). INFECTION CONTROL AND HOSPITAL EPIDEMIOLOGY. 2021;42(2):205-207.	Exclusion	Non-randomized controlled trial
293	Hensel J, McAndrews KM, McGrail DJ, Dowlatshahi DP, LeBleu VS, Kalluri R. Protection against SARS-CoV-2 by BCG vaccination is not supported by epidemiological analyses. Scientific reports. 2020;10(1):18377.	Exclusion	Non-randomized controlled trial
294	Heunis C, Chikobvu P, Muteba M, Kigozi-Male G, Engelbrecht M, Mushori P. Impact of COVID-19 on selected essential public health services - lessons learned from a retrospective record review in the Free State, South Africa. BMC health services research. 2023;23(1):1244.	Exclusion	Review
295	Hidvegi M, Nichelatti M. Bacillus Calmette-Guerin vaccination Policy and Consumption of Ammonium Chloride-Enriched Confectioneries May Be Factors Reducing COVID-19 Death Rates in Europe. The Israel Medical Association journal : IMAJ. 2020;8(22):435-438.	Exclusion	Non-randomized controlled trial
296	Hidvegi M, Nichelatti M. Bacillus Calmette-Guerin Vaccination Policy and Consumption of Ammonium Chloride-Enriched Confectioneries May Be Factors in Reducing COVID-19 Death Rates in Europe. ISRAEL MEDICAL ASSOCIATION JOURNAL. 2020;22(8):435-438.	Exclusion	Non-randomized controlled trial
297	Hilligan KL, Namasivayam S, Clancy CS, et al. Bacterial-induced or passively administered interferon gamma conditions the lung for early control of SARS-CoV-2. NATURE COMMUNICATIONS. 2023;14(1).	Exclusion	Non-randomized controlled trial
298	Hilligan KL, Namasivayam S, Clancy CS, et al. Intravenous administration of BCG protects mice against lethal SARS-CoV-2 challenge. bioRxiv : the preprint server for biology. 2021.	Exclusion	Non-randomized controlled trial
299	Hilligan KL, Namasivayam S, Clancy CS, et al. Intravenous administration of BCG protects mice against lethal SARS-CoV-2 challenge. The Journal of experimental medicine. 2022;219(2).	Exclusion	Non-randomized controlled trial
300	Hilligan KL, Namasivayam S, Sher A. BCG mediated protection of the lung against experimental SARS-CoV-2 infection. Frontiers in immunology. 2023;14:1232764.	Exclusion	Non-randomized controlled trial
301	Hoft DF. COVID-19 Supplement #3 Moderna Trial. 2020.	Exclusion	Non-randomized controlled trial
302	Hossein-khannazer N, Shokoohian B, Shpichka A, Aghdaei HA, Timashev P, Vosough M. Novel therapeutic approaches for treatment of COVID-19. JOURNAL OF MOLECULAR MEDICINE-JMM. 2020;98(6):789-803.	Exclusion	Non-randomized controlled trial
303	Hoummadi L, Hafid J, Machraoui S, Admou B. To what extent Africa can limit the impact of the COVID-19 pandemic? REVUE D EPIDEMIOLOGIE ET DE SANTE PUBLIQUE. 2020;68(5):302-305.	Exclusion	Non-randomized controlled trial
304	Hradsky O, Komarek A. Demographic and public health characteristics explain large part of variability in COVID-19 mortality across countries. European journal of public health. 2021;31(1):12-16.	Exclusion	Non-randomized controlled trial
305	Hu Z, Lu S-H, Lowrie DB, Fan X-Y. Research Advances for Virus-vectored Tuberculosis Vaccines and Latest Findings on Tuberculosis Vaccine Development. Frontiers in immunology. 2022;13.	Exclusion	Non-randomized controlled trial
306	Huang W, Liu T, Feng G, Wang X. [Progress in possible effects of BCG vaccine on the prevention of SARS-CoV-2 infection: An update]. Xi bao yu fen zi mian yi xue za zhi = Chinese journal of cellular and molecular immunology. 2020;36(11):1044-1048.	Exclusion	Non-randomized controlled trial
307	Hupert N, Marin-Hernandez D, Gao B, Aguas R, Nixon DF. Heterologous vaccination interventions to reduce pandemic morbidity and mortality: Modeling the US winter 2020 COVID-19 wave. Proceedings of the National Academy of Sciences of the United States of America. 2022;119(3).	Exclusion	Non-randomized controlled trial
308	Hurle R, Soria F, Contieri R, et al. Evaluating the Protective Effect of Intravesical Bacillus Calmette-Guerin against SARS-CoV-2 in Non-Muscle Invasive Bladder Cancer Patients: A Multicenter Observational Trial. Cancers. 2023;15(5).	Exclusion	Non-randomized controlled trial
309	Hussain MS, Vashist A, Kumar M, et al. Anti-mycobacterial activity of heat and pH stable high molecular weight protein(s) secreted by a bacterial laboratory contaminant. MICROBIAL CELL FACTORIES. 2022;21(1).	Exclusion	Non-randomized controlled trial
310	Ibrahim NK, Bagabir HAA. COVID-19: Cross Reactive Immunity, Herd Immunity, and Convalescent Serum Therapy. JOURNAL OF PHARMACEUTICAL RESEARCH INTERNATIONAL. 2021;33(47A):387-402.	Exclusion	Non-randomized controlled trial
311	Idowu AO, Omosun YO, Igietseme JU, Azenabor AA. The COVID-19 pandemic in sub-Saharan Africa: The significance of presumed immune sufficiency. African journal of laboratory medicine. 2023;12(1):1964.	Exclusion	Non-randomized controlled trial
312	Ikewaki N, Iwasaki M, Kurosawa G, et al. β-glucans: wide-spectrum immune-balancing food-supplement-based enteric (β-WIFE) vaccine adjuvant approach to COVID-19. Human vaccines & immunotherapeutics. 2021;17(8):2808-2813.	Exclusion	Non-randomized controlled trial
313	Ikewaki N, Iwasaki M, Kurosawa G, et al. β-glucans: wide-spectrum immune-balancing food-supplement-based enteric (β-WIFE) vaccine adjuvant approach to COVID-19. Human vaccines & immunotherapeutics. 2021;17(8):2808-2813.	Exclusion	Non-randomized controlled trial
314	Imai T. Development of Next-Generation Vaccines. Vaccines. 2022;10(2).	Exclusion	Non-randomized controlled trial
315	Inoue K, Kashima S. Association of the past epidemic of Mycobacterium tuberculosis with mortality and incidence of COVID-19. PloS one. 2021;16(6):e0253169.	Exclusion	Non-randomized controlled trial
316	Inoue K, Kashima S. Association of the past epidemic of <i>Mycobacterium tuberculosis</i> with mortality and incidence of COVID-19. PloS one. 2021;16(6).	Exclusion	Non-randomized controlled trial
317	Irct20200411047019N. Effect of BCG Vaccine on Preventing COVID-19. https://trialsearchwhoint/Trial2aspx?TrialID=IRCT20200411047019N1. 2020.	Exclusion	Registration information
318	Islam MZ, Zahan MK-E, Al-Bari MAA. Convergence between global BCG vaccination and COVID-19 pandemic. Journal of medical virology. 2021;93(3):1496-1505.	Exclusion	Non-randomized controlled trial
319	Islam N, Khunti K, Majeed A. COVID-19, seasonal influenza and measles: potential triple burden and the role of flu and MMR vaccines. JOURNAL OF THE ROYAL SOCIETY OF MEDICINE. 2020;113(12):485-486.	Exclusion	Non-randomized controlled trial
320	Ismail MB, Al Omari S, Rafei R, Dabboussi F, Hamze M. COVID-19 in children: Could pertussis vaccine play the protective role? MEDICAL HYPOTHESES. 2020;145.	Exclusion	Non-randomized controlled trial
321	Isrctn. Effect of BCG vaccination for tuberculosis on COVID-19 in Brazil. https://trialsearchwhoint/Trial2aspx?TrialID=ISRCTN47802196. 2021.	Exclusion	Registration information
322	Iwasaki A, Grubaugh ND. Why does Japan have so few cases of COVID-19? EMBO MOLECULAR MEDICINE. 2020;12(5).	Exclusion	Non-randomized controlled trial
323	Izzo C, Monica A, De Matteis G, et al. Not Only COVID-19: Prevalence and Management of Latent Mycobacterium Tuberculosis Infection in Three Penitentiary Facilities in Southern Italy. HEALTHCARE. 2022;10(2).	Exclusion	Non-randomized controlled trial
324	Jackson M. Recombinant BCG-based SARS-CoV-2 vaccine. 2020.	Exclusion	Non-randomized controlled trial
325	Jadaan SA, Khan AW. Recent Update of COVID-19 Vaccines. ADVANCED PHARMACEUTICAL BULLETIN. 2022;12(2):219-236.	Exclusion	Non-randomized controlled trial
326	Jain M, Vadboncoeur J, Garg SJ, Biswas J. Bacille Calmette-Guerin: An ophthalmic perspective. SURVEY OF OPHTHALMOLOGY. 2022;67(2):307-320.	Exclusion	Non-randomized controlled trial
327	Jakhmola S, Baral B, Jha HC. A comparative analysis of COVID-19 outbreak on age groups and both the sexes of population from India and other countries. Journal of infection in developing countries. 2021;15(3):333-341.	Exclusion	Non-randomized controlled trial
328	Jalalizadeh M, Buosi K, Dionato FAV, et al. Randomized clinical trial of BCG vaccine in patients with convalescent COVID-19: clinical evolution, adverse events, and humoral immune response. Journal of internal medicine. 2022;292(4):654‐666.	Exclusion	The study population was COVID-19 recovery patients.
329	Jalalizadeh M, Buosi K, Dionato FAV, et al. Randomized clinical trial of BCG vaccine in patients with convalescent COVID-19: Clinical evolution, adverse events, and humoral immune response. Journal of internal medicine. 2022;292(4):654-666.	Exclusion	Non-target population
330	Jalalizadeh M, Buosi K, Dionato FAV, et al. Randomized clinical trial of BCG vaccine in patients with convalescent COVID-19: Clinical evolution, adverse events, and humoral immune response. Journal of internal medicine. 2022;292(4):654-666.	Exclusion	Non-target population
331	Jalalizadeh M, Giacomelli CF, Leme PA, et al. Comparing Bacillus Calmette-Guérin (BCG) strains in convalescent COVID-19 patients. Immunotherapy. 2023;15(1):9-15.	Exclusion	The study population was COVID-19 recovery patients.
332	Jalalizadeh M, Giacomelli CF, Leme PAF, et al. Comparing Bacillus Calmette-Guerin (BCG) strains in convalescent COVID-19 patients. Immunotherapy. 2023;15(1):9-15.	Exclusion	Non-randomized controlled trial
333	Jalalizadeh M, Leme PAF, Buosi K, et al. Healthcare Workers (HCWs) and non-HCWs reaction to Bacillus Calmette-Guerin (BCG) in the BATTLE trial. Vaccine. 2023;41(44):6599-6606.	Exclusion	Non-randomized controlled trial
334	Jalalizadeh M, Leme PAF, Buosi K, et al. Healthcare Workers (HCWs) and non-HCWs reaction to Bacillus Calmette-Guérin (BCG) in the BATTLE trial. Vaccine. 2023;41(44):6599-6606.	Exclusion	The study population was SARS-CoV-2 infected individuals.
335	Jang Y, Won J, Lee C. Export Prediction Using Separated Learning Method and Recommendation of Potential Export Countries	Exclusion	Non-randomized controlled trial
분리학습 모델을 이용한 수출액 예측 및 수출 유망국가 추천. Journal of Intelligence and Information Systems. 2022;28(1):69-88.		Exclusion	Non-randomized controlled trial
336	Jankowiak L, Rozsa L, Tryjanowski P, Moller AP. A negative covariation between toxoplasmosis and CoVID-19 with alternative interpretations. Scientific reports. 2020;10(1).	Exclusion	Non-randomized controlled trial
337	Jansson MK, Neuber K, Rudolf H, Podbielski A, Virchow JC, Warnke P. Childhood BCG vaccination seems to selectively protect adult males from COVID-19 infection. ALLERGY. 2022;77(4):1285-1287.	Exclusion	Non-randomized controlled trial
338	Jeong Y, Min J. Impact of COVID-19 Pandemic on Tuberculosis Preventive Services and Their Post-Pandemic Recovery Strategies: A Rapid Review of Literature. Journal of Korean medical science. 2023;38(5).	Exclusion	Review
339	Jeyanathan M, Fritz DK, Afkhami S, et al. Aerosol delivery, but not intramuscular injection, of adenovirus-vectored tuberculosis vaccine induces respiratory-mucosal immunity in humans. JCI insight. 2022;7(3).	Exclusion	Non-randomized controlled trial
340	Ji WY, Liu DL, Yu R, et al. Vaccination coverage survey of children aged 1-3 years in Beijing, China, 2005-2021. Vaccine. 2023;41(43):6444-6452.	Exclusion	Non-randomized controlled trial
341	Ji WY, Liu DL, Yu R, et al. Vaccination coverage survey of children aged 1–3 years in Beijing, China, 2005–2021. Vaccine. 2023;41(43):6444-6452.	Exclusion	Non-randomized controlled trial
342	Ji W-y, Liu D-l, Yu R, et al. Vaccination coverage survey of children aged 1-3 years in Beijing, China, 2005-2021. Vaccine. 2023;41(43):6444-6452.	Exclusion	Non-randomized controlled trial
343	Jirjees FJ, Bashi YHD, Al-Obaidi HJ. COVID-19 Death and BCG Vaccination Programs Worldwide. Tuberculosis and respiratory diseases. 2021;84(1):13-21.	Exclusion	Non-randomized controlled trial
344	Jirjees FJ, Dallal Bashi YH, Al-Obaidi HJ. COVID-19 Death and BCG Vaccination Programs Worldwide. Tuberculosis and respiratory diseases. 2021;84(1):13-21.	Exclusion	Non-randomized controlled trial
345	Johnson BS, Laloraya M. A cytokine super cyclone in COVID-19 patients with risk factors: the therapeutic potential of BCG immunization. CYTOKINE & GROWTH FACTOR REVIEWS. 2020;54:32-42.	Exclusion	Review
346	Joy M, Malavika B, Asirvatham ES, Sudarsanam TD, Jeyaseelan L. Is BCG associated with reduced incidence of COVID-19? A meta-regression of global data from 160 countries. Clinical epidemiology and global health. 2021;9:202-203.	Exclusion	Non-randomized controlled trial
347	Juddoo V, Juddoo S, Megarbane B. Erythema nodosum triggered by BNT162b2 mRNA COVID-19 vaccine. Vaccine. 2022;40(19):2650-2651.	Exclusion	Non-randomized controlled trial
348	Jumat MI, Sarmiento ME, Acosta A, Chin KL. Role of non-coding RNAs in tuberculosis and their potential for clinical applications. JOURNAL OF APPLIED MICROBIOLOGY. 2023;134(6).	Exclusion	Non-randomized controlled trial
349	Junqueira-Kipnis AP, Borges dos Anjos LR, de Souza Barbosa LC, et al. BCG revaccination of health workers in Brazil to improve innate immune responses against COVID-19: A structured summary of a study protocol for a randomised controlled trial. Trials. 2020;21(1).	Exclusion	Non-target population
350	Junqueira-Kipnis AP, Dos Anjos LRB, Barbosa LCS, et al. BCG revaccination of health workers in Brazil to improve innate immune responses against COVID-19: a structured summary of a study protocol for a randomised controlled trial. Trials. 2020;21(1):881.	Exclusion	Non-target population
351	Junqueira-Kipnis AP, Dos Anjos LRB, Barbosa LCS, et al. BCG revaccination of health workers in Brazil to improve innate immune responses against COVID-19: A structured summary of a study protocol for a randomised controlled trial. Trials. 2020;21(1):881.	Exclusion	Non-target population
352	Junqueira-Kipnis AP, Dos Anjos LRB, de Souza Barbosa LC, et al. Correction to: BCG revaccination of health workers in Brazil to improve innate immune responses against COVID-19: a structured summary of a study protocol for a randomised controlled trial. Trials. 2020;21(1):967.	Exclusion	Non-target population
353	Junqueira-Kipnis AP, Dos Anjos LRB, de Souza Barbosa LC, et al. Correction to: BCG revaccination of health workers in Brazil to improve innate immune responses against COVID-19: A structured summary of a study protocol for a randomised controlled trial. Trials. 2020;21(1):967.	Exclusion	Non-target population
354	Junqueira-Kipnis AP, dos Anjos LRB, de Souza Barbosa LC, et al. BCG revaccination of health workers in Brazil to improve innate immune responses against COVID-19: A structured summary of a study protocol for a randomised controlled trial (vol 21, 881, 2020). Trials. 2020;21(1).	Exclusion	Non-target population
355	Kalyuzhin OV, Andronova TM, Karaulov AV. BCG, muramylpeptides, trained immunity (part I): linkages in the light of the COVID-19 pandemic. TERAPEVTICHESKII ARKHIV. 2020;92(12):195-200.	Exclusion	Non-randomized controlled trial
356	Kalyuzhin OV, Andronova TM, Karaulov AV. BCG, muramylpeptides, trained immunity (part II): a low molecular weight alternative to multicomponent bacterial immunostimulants for prevention of respiratory infections during a pandemic. TERAPEVTICHESKII ARKHIV. 2021;93(1):108-113.	Exclusion	Non-randomized controlled trial
357	Kamat S, Kumari M. BCG Against SARS-CoV-2: Second Youth of an Old Age Vaccine? Frontiers in pharmacology. 2020;11:1050.	Exclusion	Non-randomized controlled trial
358	Kandeil A, Gomaa MR, El Taweel A, et al. Common childhood vaccines do not elicit a cross-reactive antibody response against SARS-CoV-2. PloS one. 2020;15(10).	Exclusion	Non-randomized controlled trial
359	Kantor IN. BCG versus COVID-19? MEDICINA-BUENOS AIRES. 2020;80(3):292-294.	Exclusion	Non-randomized controlled trial
360	Kantor IN, Barcat JA. Nonspecific effect of vaccines, types of immunity and SARS-CoV-2 variants. MEDICINA-BUENOS AIRES. 2022;82(2):292-296.	Exclusion	Non-randomized controlled trial
361	Karabay O, Kose O, Tocoglu A, et al. Investigation of the frequency of COVID-19 in patients treated with intravesical BCG. REVISTA DA ASSOCIACAO MEDICA BRASILEIRA. 2020;66:91-95.	Exclusion	Non-randomized controlled trial
362	Karnyoto AS, Sun C, Liu B, Wang X. TB-BCG: Topic-Based BART Counterfeit Generator for Fake News Detection. MATHEMATICS. 2022;10(4).	Exclusion	Non-randomized controlled trial
363	Karyakin OB. Bladder cancer: what's new in 2019-2020. ONKOUROLOGIYA. 2020;16(4):147-154.	Exclusion	Non-randomized controlled trial
364	Katz EG, Stensland KD, Mandeville JA, et al. Triaging Office Based Urology Procedures during the COVID-19 Pandemic. JOURNAL OF UROLOGY. 2020;204(1):9-10.	Exclusion	Non-randomized controlled trial
365	Kaufmann E, Khan N, Tran KA, et al. BCG vaccination provides protection against IAV but not SARS-CoV-2. CELL REPORTS. 2022;38(10).	Exclusion	Non-randomized controlled trial
366	Kaufmann SHE. Vaccine Development Against Tuberculosis Over the Last 140 Years: Failure as Part of Success. FRONTIERS IN MICROBIOLOGY. 2021;12.	Exclusion	Non-randomized controlled trial
367	Kaufmann SHE. Vaccine development against tuberculosis before and after Covid-19. Frontiers in immunology. 2023;14.	Exclusion	Non-randomized controlled trial
368	Kaur G, Singh S, Nanda S, et al. Fiction and Facts about BCG Imparting Trained Immunity against COVID-19. Vaccines. 2022;10(7).	Exclusion	Non-randomized controlled trial
369	Kelleni MT. Nitazoxanide/azithromycin combination for COVID-19: A suggested new protocol for early management. Pharmacological research. 2020;157:104874.	Exclusion	Protocol
370	Kelleni MT. BCG vaccination potential for COVID-19: an analytical approach. Human vaccines & immunotherapeutics. 2021;17(8):2448-2450.	Exclusion	Non-randomized controlled trial
371	Kerboua KE. The perplexing question of trained immunity vs adaptive memory in COVID-19. Journal of medical virology. 2020;92(10):1858-1863.	Exclusion	Non-randomized controlled trial
372	Khade SM, Yabaji SM, Srivastava J. An update on COVID-19: SARS-CoV-2 life cycle, immunopathology, and BCG vaccination. Preparative biochemistry & biotechnology. 2021;51(7):650-658.	Exclusion	Non-randomized controlled trial
373	Khan NH, Rouphael NG, Baden LR, Graciaa DS. Is the BCG Vaccine an Answer to Future Pandemic Preparedness? Vaccines. 2022;10(2).	Exclusion	Non-randomized controlled trial
374	Khan RU, Mumtaz S, Rashid MU, Malkani N. An Outlook on the COVID-19 Infection Magnitude in Pakistan and Potential Factors Contributing to Low Mortality Rates. ANNALS OF KING EDWARD MEDICAL UNIVERSITY LAHORE PAKISTAN. 2021;27(4):586-594.	Exclusion	Non-randomized controlled trial
375	Khan S, Khan IH, Ashraf T, Abdullah. Impact of COVID -19 on expanded programme on Immunisation in District Dir lower Khyber Pakhtunkhwa. JPMA The Journal of the Pakistan Medical Association. 2024;74(3):456-458.	Exclusion	Non-randomized controlled trial
376	Khan WH, Hashmi Z, Goel A, et al. COVID-19 Pandemic and Vaccines Update on Challenges and Resolutions. Frontiers in cellular and infection microbiology. 2021;11:690621.	Exclusion	Non-randomized controlled trial
377	Khanna A, Saha R, Ahmad N. National TB elimination programme-What has changed. INDIAN JOURNAL OF MEDICAL MICROBIOLOGY. 2023;42:103-107.	Exclusion	Non-randomized controlled trial
378	Khanum I, Kumar L, Awan S, Jamil B. Severity of COVID-19 in bacillus Calmette-Guérin vaccinated population. Clinical and experimental vaccine research. 2021;10(3):276-281.	Exclusion	Non-randomized controlled trial
379	Khanum I, Kumar L, Awan S, Jamil B. Severity of COVID-19 in bacillus Calmette-Guerin vaccinated population. Clinical and experimental vaccine research. 2021;10(3):276-281.	Exclusion	Non-randomized controlled trial
380	Khera D, Chugh A, Khasbage S, Singh S. Does Bacille Calmette-Guérin Vaccination Provides Protection against COVID-19: A Systematic Review and Meta-analysis. Indian journal of community medicine : official publication of Indian Association of Preventive & Social Medicine. 2021;46(4):592-599.	Exclusion	Review
381	Khera D, Chugh A, Khasbage S, Singh S. Does bacille calmette-Guerin vaccination provides protection against COVID-19: A systematic review and meta-analysis. INDIAN JOURNAL OF COMMUNITY MEDICINE. 2021;46(4):592-599.	Exclusion	Review
382	Khosroshahi LM, Rokni M, Mokhtari T, Noorbakhsh F. Immunology, immunopathogenesis and immunotherapeutics of COVID-19; an overview. International immunopharmacology. 2021;93.	Exclusion	Non-randomized controlled trial
383	Kilonzo CM, Wamalwa M, Whegang SY, Tonnang HEZ. Assessing the impact of non-pharmaceutical interventions (NPIs) and BCG vaccine cross-protection in the transmission dynamics of SARS-CoV-2 in eastern Africa. BMC RESEARCH NOTES. 2022;15(1).	Exclusion	Non-randomized controlled trial
384	Kinoshita M, Tanaka M. Impact of Routine Infant BCG Vaccination on COVID-19. JOURNAL OF INFECTION. 2020;81(4):625-633.	Exclusion	Non-randomized controlled trial
385	Kissi J, Owusu-Marfo J, Osei E, Dzamvivie K, Anku VA, Lamptey JNL. Effects of coronavirus pandemic on expanded program on immunization in weija gbawe municipality (Accra-Ghana). Human vaccines & immunotherapeutics. 2022;18(6).	Exclusion	Non-randomized controlled trial
386	Kitayama S, Camp NP, Salvador CE. Culture and the COVID-19 Pandemic: Multiple Mechanisms and Policy Implications. SOCIAL ISSUES AND POLICY REVIEW. 2022;16(1):164-211.	Exclusion	Review
387	kjqtg RBR. Testing of BCG vaccine against COVID-19. https://trialsearchwhoint/Trial2aspx?TrialID=RBR-4kjqtg. 2020.	Exclusion	Registration information
388	Kleen T-O, Galdon AA, MacDonald AS, Dalgleish AG. Mitigating Coronavirus Induced Dysfunctional Immunity for At-Risk Populations in COVID-19: Trained Immunity, BCG and "New Old Friends". Frontiers in immunology. 2020;11.	Exclusion	Non-randomized controlled trial
389	Koeken VACM. Controlling inflammation in the elderly with BCG vaccination. Science advances. 2021;7(32).	Exclusion	Non-randomized controlled trial
390	Koekenbier EL, Fohse K, van de Maat JS, et al. Bacillus Calmette-Guérin vaccine for prevention of COVID-19 and other respiratory tract infections in older adults with comorbidities: a randomized controlled trial. Clinical microbiology and infection. 2023;29(6):781‐788.	Inclusion	N/A
391	Koekenbier EL, Fohse K, van de Maat JS, et al. Bacillus Calmette-Guérin vaccine for prevention of COVID-19 and other respiratory tract infections in older adults with comorbidities: a randomized controlled trial. Clinical microbiology and infection : the official publication of the European Society of Clinical Microbiology and Infectious Diseases. 2023;29(6):781-788.	Exclusion	N/A
392	Koekenbier EL, Fohse K, van de Maat JS, et al. Bacillus Calmette-Guerin vaccine for prevention of COVID-19 and other respiratory tract infections in older adults with comorbidities: a randomized controlled trial. CLINICAL MICROBIOLOGY AND INFECTION. 2023;29(6):781-788.	Exclusion	N/A
393	Kolodny O, Berger M, Feldman MW, Ram Y. A new perspective for mitigation of SARS-CoV-2 infection: priming the innate immune system for viral attack. OPEN BIOLOGY. 2020;10(7).	Exclusion	Non-randomized controlled trial
394	Koti M, Morales A, Graham CH, Siemens DR. BCG vaccine and COVID-19: implications for infection prophylaxis and cancer immunotherapy. Journal for immunotherapy of cancer. 2020;8(2).	Exclusion	Non-randomized controlled trial
395	Kulchavenya EV, Kholtobin DP, Telina EV, Neymark AI, Plugin PS. [Practice of urological departments during the COVID-19 pandemic]. Urologiia (Moscow, Russia : 1999). 2022(1):35-40.	Exclusion	Non-randomized controlled trial
396	Kulesza J, Kulesza E, Kozinski P, Karpik W, Broncel M, Fol M. BCG and SARS-CoV-2 What Have We Learned? Vaccines. 2022;10(10).	Exclusion	Non-randomized controlled trial
397	Kulesza J, Kulesza E, Koziński P, Karpik W, Broncel M, Fol M. BCG and SARS-CoV-2-What Have We Learned? Vaccines. 2022;10(10).	Exclusion	Non-randomized controlled trial
398	Kulus J, Kulus M, Stefanska K, et al. SARS-CoV-2 Genetic Variability and Non-Specific Immunity Associated with the Use of Different BCG Strains-A Molecular and Clinical Approach. Vaccines. 2021;9(6).	Exclusion	Non-randomized controlled trial
399	Kulus J, Kulus M, Stefańska K, et al. SARS-CoV-2 Genetic Variability and Non-Specific Immunity Associated with the Use of Different BCG Strains-A Molecular and Clinical Approach. Vaccines. 2021;9(6).	Exclusion	Non-randomized controlled trial
400	Kumar A, Misra S, Verma V, et al. Global impact of environmental temperature and BCG vaccination coverage on the transmissibility and fatality rate of COVID-19. PloS one. 2020;15(10):e0240710.	Exclusion	Non-randomized controlled trial
401	Kumar J, Meena J. Demystifying BCG Vaccine and COVID-19 Relationship. INDIAN PEDIATRICS. 2020;57(6):588-589.	Exclusion	Non-randomized controlled trial
402	Kumar NP, Padmapriyadarsini C, Rajamanickam A, et al. BCG vaccination induces enhanced frequencies of memory T cells and altered plasma levels of common γc cytokines in elderly individuals. PloS one. 2021;16(11).	Exclusion	Non-randomized controlled trial
403	Kumar NP, Padmapriyadarsini C, Rajamanickam A, et al. BCG vaccination induces enhanced humoral responses in elderly individuals. Tuberculosis (Edinburgh, Scotland). 2023;139:102320.	Exclusion	Non-randomized controlled trial
404	Kumar NP, Padmapriyadarsini C, Rajamanickam A, et al. Effect of BCG vaccination on proinflammatory responses in elderly individuals. Science advances. 2021;7(32).	Exclusion	Non-randomized controlled trial
405	Kumari P, Gupta UD, Bhagyawant SS. Bacillus calmette-guerin as a quick and temporary solution to coronavirus disease-2019. International journal of mycobacteriology. 2021;10(2):105-110.	Exclusion	Non-randomized controlled trial
406	Kundu A, Basu S, Shetti NP, Malik AK, Aminabhavi TM. The COVID-19 paradox: Impact on India and developed nations of the world. Sensors international. 2020;1:100026.	Exclusion	Non-randomized controlled trial
407	Kuroda N. Demand for BCG Vaccine Due to Unproven Claims of its Role in Preventing COVID-19 Is Causing Shortages of Vaccines for Infants in Japan. PEDIATRIC INFECTIOUS DISEASE JOURNAL. 2020;39(7):E159-E160.	Exclusion	Non-randomized controlled trial
408	Kwedi Nolna S, Niba M, Djadda C, Masumbe Netongo P. Seroprevalence of anti-SARS-CoV-2 IgG antibodies in HIV-positive and HIV-negative patients in clinical settings in Douala, Cameroon. Frontiers in epidemiology. 2023;3:1212220.	Exclusion	Non-randomized controlled trial
409	Larenas-Linnemann D, Rodriguez-Perez N, Arias-Cruz A, et al. Enhancing innate immunity against virus in times of COVID-19: Trying to untangle facts from fictions. WORLD ALLERGY ORGANIZATION JOURNAL. 2020;13(11).	Exclusion	Non-randomized controlled trial
410	Larenas-Linnemann D, Rodríguez-Pérez N, Arias-Cruz A, et al. Enhancing innate immunity against virus in times of COVID-19: Trying to untangle facts from fictions. The World Allergy Organization journal. 2020;13(11):100476.	Exclusion	Non-randomized controlled trial
411	Larenas-Linnemann DE, Rodriguez-Monroy F. Thirty-six COVID-19 cases preventively vaccinated with mumps-measles-rubella vaccine: All mild course. ALLERGY. 2021;76(3):910-914.	Exclusion	Non-randomized controlled trial
412	Larson SD. Prevention of Neonatal Sepsis by Therapeutic Targeting of MDSCs. 2022.	Exclusion	Non-randomized controlled trial
413	Laupeze B, Doherty TM. Maintaining a 'fit' immune system: the role of vaccines. Expert review of vaccines. 2023;22(1):256-266.	Exclusion	Review
414	Lawton G. Trials of BCG vaccine will test for covid-19 protection. New scientist (1971). 2020;246(3280):9.	Exclusion	Non-randomized controlled trial
415	Ledesma JR, Lurie P, Yorlets RR, Daly G, Chrysanthopoulou S, Lurie MN. Spurious early ecological association suggesting BCG vaccination effectiveness for COVID-19. PloS one. 2022;17(9):e0274900.	Exclusion	Non-randomized controlled trial
416	Lee A, Floyd K, Wu S, et al. BCG vaccination stimulates integrated organ immunity by feedback of the adaptive immune response to imprint prolonged innate antiviral resistance. NATURE IMMUNOLOGY. 2024;25(1).	Exclusion	Non-randomized controlled trial
417	Lee MH, Kim BJ. COVID-19 vaccine development based on recombinant viral and bacterial vector systems: combinatorial effect of adaptive and trained immunity. Journal of microbiology (Seoul, Korea). 2022;60(3):321-334.	Exclusion	Non-randomized controlled trial
418	Lee M-H, Kim B-J. COVID-19 vaccine development based on recombinant viral and bacterial vector systems: combinatorial effect of adaptive and trained immunity. JOURNAL OF MICROBIOLOGY. 2022;60(3):321-334.	Exclusion	Non-randomized controlled trial
419	Lenfant L, Seisen T, Loriot Y, Roupret M. Adjustments in the Use of Intravesical Instillations of Bacillus Calmette-Guerin for High-risk Non-muscle-invasive Bladder Cancer During the COVID-19 Pandemic. European urology. 2020;78(1):1-3.	Exclusion	Non-randomized controlled trial
420	Lerm M. On the relationship between BCG coverage and national COVID-19 outcome: could 'heterologous' herd immunity explain why some countries are better off? Journal of internal medicine. 2020;288(6):682-688.	Exclusion	Non-randomized controlled trial
421	Leung C. The younger the milder clinical course of COVID-19: Even in newborns? PEDIATRIC ALLERGY AND IMMUNOLOGY. 2020.	Exclusion	Non-randomized controlled trial
422	Leung JSM. Interaction between gut microbiota and COVID-19 and its vaccines. WORLD JOURNAL OF GASTROENTEROLOGY. 2022;28(40):5801-5806.	Exclusion	Non-randomized controlled trial
423	Lewandowska K, Lewandowska A, Baranska I, et al. Severe Respiratory Failure Due to Pulmonary BCGosis in a Patient Treated for Superficial Bladder Cancer. DIAGNOSTICS. 2022;12(4).	Exclusion	Non-randomized controlled trial
424	Li D-D, Li Q-H. SARS-CoV-2: vaccines in the pandemic era. MILITARY MEDICAL RESEARCH. 2021;8(1).	Exclusion	Non-randomized controlled trial
425	Li R, Gilbert SM, Kamat AM. Unraveling the Mechanism of the Antitumor Activity of Bacillus Calmette-Guerin. European urology. 2021;80(1):1-3.	Exclusion	Non-randomized controlled trial
426	Li WX. Worldwide inverse correlation between Bacille Calmette-Guerin (BCG) immunization and COVID-19 mortality. INFECTION. 2021;49(3):463-473.	Exclusion	Non-randomized controlled trial
427	Li YP, Cai JW, Liao LJ, et al. Effect of BCG Vaccination against SARS-CoV-2 Infection. Japanese journal of infectious diseases. 2022;75(3):302-308.	Exclusion	Non-randomized controlled trial
428	Li Y-P, Cai J-W, Liao L-J, et al. Effect of BCG Vaccination against SARS-CoV-2 Infection. Japanese journal of infectious diseases. 2022;75(3):302-308.	Exclusion	Non-randomized controlled trial
429	Lim DW-T, Ng DHL, Low JG-H. Bacillus Calmette-Guerin scar flare after an mRNA SARS-CoV-2 vaccine. CANADIAN MEDICAL ASSOCIATION JOURNAL. 2021;193(30):E1178-E1178.	Exclusion	Non-randomized controlled trial
430	Liu J, Miao F, Yin L, Pang Z, Li Y. A Noncontact Ballistocardiography-Based IoMT System for Cardiopulmonary Health Monitoring of Discharged COVID-19 Patients. IEEE INTERNET OF THINGS JOURNAL. 2021;8(21):15807-15817.	Exclusion	Non-randomized controlled trial
431	Liu S, Yuan C, Lin J, et al. Association between vaccinations and clinical manifestations in children with COVID-19. Translational pediatrics. 2021;10(1):17-25.	Exclusion	Non-randomized controlled trial
432	Liu YZ. Features and Protective Efficacy of Human Monoclonal Antibodies Targeting <em>Mycobacterium tuberculosis</em> Arabinomannan. 2023.	Exclusion	Non-randomized controlled trial
433	Lobo N, Brooks NA, Zlotta AR, et al. 100 years of Bacillus Calmette-Guerin immunotherapy: from cattle to COVID-19. NATURE REVIEWS UROLOGY. 2021;18(10):611-622.	Exclusion	Review
434	Locht C. Highlights of the 3rd international BCG symposium: 100th anniversary of the first administration of BCG. MICROBES AND INFECTION. 2022;24(8).	Exclusion	Non-randomized controlled trial
435	Locht C, Lerm M. Good old BCG - what a century-old vaccine can contribute to modern medicine. Journal of internal medicine. 2020;288(6):611-613.	Exclusion	Non-randomized controlled trial
436	Lopez-Campos GH, Valvano MA. BCG to Protect against Covid-19 in Health Care Workers. The New England journal of medicine. 2023;389(2):191-191.	Exclusion	Non-randomized controlled trial
437	Lopez-Martin I, Andres Esteban E, Garcia-Martinez FJ. [Relationship between MMR vaccination and severity of Covid-19 infection. Survey among primary care physicians]. Medicina clinica. 2021;156(3):140-141.	Exclusion	Non-randomized controlled trial
438	Lovell JF, Andres O. Developing a Multivalent Subunit Particle Vaccine Against Tuberculosis. 2022.	Exclusion	Non-randomized controlled trial
439	Lu BN, Zhu KL, Cui XM, et al. Antibody and T-cellular response to COVID-19 booster vaccine in SARS-CoV-1 survivors. Clinical immunology (Orlando, Fla). 2022;244:109103.	Exclusion	Non-randomized controlled trial
440	Lu B-N, Zhu KL, Cui X-M, et al. Antibody and T-cellular response to COVID-19 booster vaccine in SARS-CoV-1 survivors. CLINICAL IMMUNOLOGY. 2022;244.	Exclusion	Non-randomized controlled trial
441	Luciani M, Bentivegna E, Spuntarelli V, et al. Coinfection of Tuberculosis Pneumonia and COVID-19 in a Patient Vaccinated with Bacille Calmette-Guérin (BCG): Case Report. SN comprehensive clinical medicine. 2020;2(11):2419-2422.	Exclusion	Non-randomized controlled trial
442	Luciani M, Bentivegna E, Spuntarelli V, et al. Coinfection of Tuberculosis Pneumonia and COVID-19 in a Patient Vaccinated with Bacille Calmette-Guerin (BCG): Case Report. SN comprehensive clinical medicine. 2020;2(11):2419-2422.	Exclusion	Non-randomized controlled trial
443	Luis Filipe Vicente C. Potential of nitrobenzoic acid derivatives as antituberculosis drugs. Insights into the mechanism of action. 2022.	Exclusion	Non-randomized controlled trial
444	Lyadova IV, Starikov AA. COVID-19 AND BCG VACCINE: IS THERE A LINK? INFEKTSIYA I IMMUNITET. 2020;10(3):459-+.	Exclusion	Non-randomized controlled trial
445	Lyu J, Miao T, Dong J, Cao R, Li Y, Chen Q. Reflection on lower rates of COVID-19 in children: Does childhood immunizations offer unexpected protection? MEDICAL HYPOTHESES. 2020;143.	Exclusion	Non-randomized controlled trial
446	Macedo A, Febra C. Relation between BCG coverage rate and COVID-19 infection worldwide. MEDICAL HYPOTHESES. 2020;142.	Exclusion	Non-randomized controlled trial
447	Madan M, Baldwa B, Raja A, et al. Impact of Latent Tuberculosis on Severity and Outcomes in Admitted COVID-19 Patients. Cureus. 2021;13(11):e19882.	Exclusion	Non-randomized controlled trial
448	Madduri B, Allen L, Taylor SC, Besra GS, Alderwick LJ. Enhanced immunogenicity of Mycobacterium bovis BCG through CRISPRi mediated depletion of AftC. Cell surface (Amsterdam, Netherlands). 2022;8:100088.	Exclusion	Non-randomized controlled trial
449	Madduri BTSA, Allen L, Taylor SC, Besra GS, Alderwick LJ. Enhanced immunogenicity of Mycobacterium bovis BCG through CRISPRi mediated depletion of AftC. Cell surface (Amsterdam, Netherlands). 2022;8:100088-100088.	Exclusion	Non-randomized controlled trial
450	Madsen AMR, Schaltz-Buchholzer F, Benfield T, et al. Using BCG vaccine to enhance non-specific protection of health care workers during the COVID-19 pandemic: a structured summary of a study protocol for a randomised controlled trial in Denmark. Trials. 2020;21(1):799.	Exclusion	Non-target population
451	Madsen AMR, Schaltz-Buchholzer F, Benfield T, et al. Using BCG vaccine to enhance non-specific protection of health care workers during the COVID-19 pandemic: A structured summary of a study protocol for a randomised controlled trial in Denmark. Trials. 2020;21(1):799.	Exclusion	Non-target population
452	Madsen AMR, Schaltz-Buchholzer F, Benfield T, et al. Using BCG vaccine to enhance non-specific protection of health care workers during the COVID-19 pandemic: A structured summary of a study protocol for a randomised controlled trial in Denmark. Trials. 2020;21(1).	Exclusion	Non-target population
453	Madsen AMR, Schaltz-Buchholzer F, Nielsen S, et al. Using BCG Vaccine to Enhance Nonspecific Protection of Health Care Workers During the COVID-19 Pandemic: a Randomized Controlled Trial. Journal of infectious diseases. 2024;229(2):384‐393.	Inclusion	N/A
454	Madsen AMR, Schaltz-Buchholzer F, Nielsen S, et al. Using BCG Vaccine to Enhance Nonspecific Protection of Health Care Workers During the COVID-19 Pandemic: A Randomized Controlled Trial. The Journal of infectious diseases. 2024;229(2):384-393.	Exclusion	N/A
455	Madsen AMR, Schaltz-Buchholzer F, Nielsen S, et al. Using BCG Vaccine to Enhance Nonspecific Protection of Health Care Workers During the COVID-19 Pandemic: A Randomized Controlled Trial. JOURNAL OF INFECTIOUS DISEASES. 2024;229(2):384-393.	Exclusion	N/A
456	Maheshwari N, Jain A. Is There a Rationale for Using<i>Bacillus</i>Calmette-Guerin Vaccine in Coronavirus Infection? VIRAL IMMUNOLOGY. 2021;34(5):300-306.	Exclusion	Non-randomized controlled trial
457	Maldonado R, Drago F. Editorial: Drug Repurposing for COVID-19 Therapy. Frontiers in pharmacology. 2021;12.	Exclusion	Non-randomized controlled trial
458	Malheiros Borges KC, da Costa AC, de Souza Barbosa LC, et al. Tuberculosis, BCG Vaccination, and COVID-19: Are They Connected? MINI-REVIEWS IN MEDICINAL CHEMISTRY. 2022;22(12):1631-1647.	Exclusion	Review
459	Malik AA, Sinha S, Ehtesham NZ, Hasnain SE. End tuberculosis by 2035: challenges ahead. FUTURE MICROBIOLOGY. 2023;18(8):461-464.	Exclusion	Non-randomized controlled trial
460	Malik YS, Ansari MI, Ganesh B, et al. BCG vaccine: a hope to control COVID-19 pandemic amid crisis. Human vaccines & immunotherapeutics. 2020;16(12):2954-2962.	Exclusion	Non-randomized controlled trial
461	Maltezou HC, Medic S, Cassimos DC, Effraimidou E, Poland GA. Decreasing routine vaccination rates in children in the COVID-19 era. Vaccine. 2022;40(18):2525-2527.	Exclusion	Non-randomized controlled trial
462	Mambelli F, Marinho FV, Andrade JM, et al. Recombinant Bacillus Calmette-Guérin Expressing SARS-CoV-2 Chimeric Protein Protects K18-hACE2 Mice against Viral Challenge. Journal of immunology (Baltimore, Md : 1950). 2023;210(12):1925-1937.	Exclusion	Non-randomized controlled trial
463	Mambelli F, Marinho FV, Andrade JM, et al. Recombinant Bacillus Calmette-Guerin Expressing SARS-CoV-2 Chimeric Protein Protects K18-hACE2 Mice against Viral Challenge. JOURNAL OF IMMUNOLOGY. 2023;210(12):1925-1937.	Exclusion	Non-randomized controlled trial
464	Manna OK, Clemens R, Clemens SAC. Investigating the Possible Reasons for the Low Reported Morbidity and Mortality of COVID-19 in African Countries: An Integrative Review. PEDIATRIC INFECTIOUS DISEASE JOURNAL. 2023;42(7):E222-E228.	Exclusion	Review
465	Mao L, Xu L, Wang X, et al. Enhanced immunogenicity of the tuberculosis subunit Rv0572c vaccine delivered in DMT liposome adjuvant as a BCG-booster. TUBERCULOSIS. 2022;134.	Exclusion	Non-randomized controlled trial
466	Margolin E, Burgers WA, Sturrock ED, et al. Prospects for SARS-CoV-2 diagnostics, therapeutics and vaccines in Africa. NATURE REVIEWS MICROBIOLOGY. 2020;18(12):690-704.	Exclusion	Review
467	Mariani F, Valentini P, Yamba M, et al. Changes in Childhood Immunizations and Intermittent Preventive Malaria Treatment in a Peripheral, Referral Immunization Center During the First 12 Months of COVID-19 Pandemic in Sierra Leone, Western Africa. Frontiers in pediatrics. 2022;10:774281.	Exclusion	Non-randomized controlled trial
468	Marin-Hernandez D, Nixon DF, Hupert N. Heterologous vaccine interventions: boosting immunity against future pandemics. MOLECULAR MEDICINE. 2021;27(1).	Exclusion	Non-randomized controlled trial
469	Marin-Hernandez D, Nixon DF, Hupert N. Anticipated reduction in COVID-19 mortality due to population-wide BCG vaccination: evidence from Germany. Human vaccines & immunotherapeutics. 2021;17(8):2451-2453.	Exclusion	Non-randomized controlled trial
470	Marín-Hernández D, Nixon DF, Hupert N. Anticipated reduction in COVID-19 mortality due to population-wide BCG vaccination: evidence from Germany. Human vaccines & immunotherapeutics. 2021;17(8):2451-2453.	Exclusion	Non-randomized controlled trial
471	Market M, Angka L, Martel AB, et al. Flattening the COVID-19 Curve With Natural Killer Cell Based Immunotherapies. Frontiers in immunology. 2020;11.	Exclusion	Non-randomized controlled trial
472	Martins JP, Alatzatianos GA, Camargo TM, Marson FAL. Overview of childhood vaccination coverage in Brazil and the impact of the COVID-19 pandemic: Is our children's health at risk? A review of pre-COVID-19 periods and during the COVID-19 pandemic. Vaccine: X. 2024;17.	Exclusion	Review
473	Matsuba I, Hatori N, Koido N, et al. Survey of the current status of subclinical coronavirus disease 2019 (COVID-19). JOURNAL OF INFECTION AND CHEMOTHERAPY. 2020;26(12):1294-1300.	Exclusion	Non-randomized controlled trial
474	McShane H. Improving Tuberculosis Vaccine Trial Efficiency: A Tough Nut to Crack. JOURNAL OF INFECTIOUS DISEASES. 2023;228(9):1147-1149.	Exclusion	Non-randomized controlled trial
475	Medhat MA, El Kassas M. COVID-19 in Egypt: Uncovered figures or a different situation? JOURNAL OF GLOBAL HEALTH. 2020;10(1).	Exclusion	Non-randomized controlled trial
476	Meenakshisundaram R, Senthilkumaran S, Thirumalaikolundusubramanian P. Protective effects of vaccinations and endemic infections on COVID-19: A hypothesis. MEDICAL HYPOTHESES. 2020;143.	Exclusion	Non-randomized controlled trial
477	Meghani K, Cooley LF, Choy B, et al. First-in-human Intravesical Delivery of Pembrolizumab Identifies Immune Activation in Bladder Cancer Unresponsive to Bacillus Calmette-Guérin. European urology. 2022;82(6):602-610.	Exclusion	Non-randomized controlled trial
478	Meghani K, Cooley LF, Choy B, et al. First-in-human Intravesical Delivery of Pembrolizumab Identifies Immune Activation in Bladder Cancer Unresponsive to Bacillus Calmette-Guerin. European urology. 2022;82(6):602-610.	Exclusion	Non-randomized controlled trial
479	Mehboob R, Ahmad FJ, Mumtaz SU, et al. Does Bacillus Calmette-Guerin vaccination protects from COVID-19? A Uni-center Study. BIOSCIENCE RESEARCH. 2022;19(1):426-430.	Exclusion	Non-randomized controlled trial
480	Menon T. Managing the COVID-19 pandemic: is BCG an alternative? CURRENT SCIENCE. 2022;122(3):240-241.	Exclusion	Non-randomized controlled trial
481	Merin NM. CORALE-SeroNet Project 2. 2020.	Exclusion	Non-randomized controlled trial
482	Merzon E, Green I, Somekh E, et al. The Association of Previous Vaccination with Live-Attenuated Varicella Zoster Vaccine and COVID-19 Positivity: An Israeli Population-Based Study. Vaccines. 2022;10(1).	Exclusion	Non-randomized controlled trial
483	Messina NL, Germano S, McElroy R, et al. Specific and off-target immune responses following COVID-19 vaccination with ChAdOx1-S and BNT162b2 vaccines-an exploratory sub-study of the BRACE trial. EBioMedicine. 2024;103:105100.	Exclusion	Non-randomized controlled trial
484	Messina NL, Germano S, McElroy R, et al. Specific and off-target immune responses following COVID-19 vaccination with ChAdOx1-S and BNT162b2 vaccines—an exploratory sub-study of the BRACE trial. EBioMedicine. 2024;103.	Exclusion	Non-randomized controlled trial
485	Messina NL, Germano S, McElroy R, et al. Specific and off-target immune responses following COVID-19 vaccination with ChAdOx1-S and BNT162b2 vaccines-an exploratory sub-study of the BRACE trial. EBioMedicine. 2024;103:105100-105100.	Exclusion	Non-randomized controlled trial
486	Messina NL, Germano S, McElroy R, et al. Off-target effects of bacillus Calmette-Guérin vaccination on immune responses to SARS-CoV-2: implications for protection against severe COVID-19. Clinical & translational immunology. 2022;11(4):e1387.	Exclusion	Non-randomized controlled trial
487	Messina NL, Germano S, McElroy R, et al. Off-target effects of bacillus Calmette–Guérin vaccination on immune responses to SARS-CoV-2: implications for protection against severe COVID-19. Clinical and translational immunology. 2022;11(4).	Exclusion	Non-randomized controlled trial
488	Messina NL, Germano S, McElroy R, et al. Off-target effects of bacillus Calmette-Guerin vaccination on immune responses to SARS-CoV-2: implications for protection against severe COVID-19. Clinical & translational immunology. 2022;11(4).	Exclusion	Non-randomized controlled trial
489	Messina NL, Sperotto MG, Puga MAM, et al. Impact of vaccine platform and BCG vaccination on antibody responses to COVID-19 vaccination. Frontiers in immunology. 2023;14:1172851.	Exclusion	Non-randomized controlled trial
490	Messina NL, Sperotto MG, Puga MAM, et al. Impact of vaccine platform and BCG vaccination on antibody responses to COVID-19 vaccination. Frontiers in immunology. 2023;14:1172851.	Exclusion	Non-randomized controlled trial
491	Messina NL, Sperotto MG, Puga MAM, et al. Impact of vaccine platform and BCG vaccination on antibody responses to COVID-19 vaccination. Frontiers in immunology. 2023;14.	Exclusion	Non-randomized controlled trial
492	Metchehe LDD, Tchio-Nighie KH, Nkontchou BW, Tchoukio LLK, Ateudjieu J. Effect of COVID-19 on immunization coverage of children aged 0-11 months in the center region of Cameroon. JOURNAL OF PUBLIC HEALTH IN AFRICA. 2023;14(9).	Exclusion	Non-randomized controlled trial
493	Miyasaka M. Is BCG vaccination causally related to reduced COVID-19 mortality? EMBO MOLECULAR MEDICINE. 2020;12(6).	Exclusion	Non-randomized controlled trial
494	Moghadam SO, Afshar D. A Review on Coronavirus Disease 2019 (COVID-19) in Pediatric Patients. ARCHIVES OF PEDIATRIC INFECTIOUS DISEASES. 2020;8(3).	Exclusion	Review
495	Mohamed L, Madsen AMR, Schaltz-Buchholzer F, et al. Reactivation of BCG vaccination scars after vaccination with mRNA-Covid-vaccines: two case reports. BMC infectious diseases. 2021;21(1).	Exclusion	Non-randomized controlled trial
496	Mohamed L, Madsen AMR, Schaltz-Buchholzer F, et al. Reactivation of BCG vaccination scars after vaccination with mRNA-Covid-vaccines: two case reports. BMC infectious diseases. 2021;21(1):1264.	Exclusion	Non-randomized controlled trial
497	Mohapatra A. Impact of Mycobacterium tuberculosis on monocyte differentiation in vivo. 2023.	Exclusion	Non-randomized controlled trial
498	Mohapatra PR, Mishra B, Behera B. BCG vaccination induced protection from COVID-19. The Indian journal of tuberculosis. 2021;68(1):119-124.	Exclusion	Non-randomized controlled trial
499	Mohapatra PR, Mishra B, Behera B. Immunity and protection from COVID-19-Environmental mycobacteria play a role. Journal of medical virology. 2021;93(1):122-123.	Exclusion	Non-randomized controlled trial
500	Moon YJ, Jeong JY, Chung DY, et al. Comparison of maintenance of intravesical BCG therapy between 1 year and more than 1 year therapies for recurrence rate in high-risk NMIBC: Systematic review and network meta-analysis according to EAU COVID-19 recommendation. European urology. 2022;81:S273-S274.	Exclusion	Review
501	Moore DP. DEVELOPING VACCINES TO COMBAT HUMAN DISEASES: A HISTORY. CURRENT ALLERGY & CLINICAL IMMUNOLOGY. 2022;35(1):6-15.	Exclusion	Non-randomized controlled trial
502	Moorlag S, Taks E, Ten Doesschate T, et al. Efficacy of BCG Vaccination Against Respiratory Tract Infections in Older Adults During the Coronavirus Disease 2019 Pandemic. Clinical infectious diseases. 2022;75(1):e938‐e946.	Inclusion	N/A
503	Moorlag S, Taks E, Ten Doesschate T, et al. Efficacy of BCG Vaccination Against Respiratory Tract Infections in Older Adults During the Coronavirus Disease 2019 Pandemic. Clinical infectious diseases. 2022;75(1):e938‐e946.	Exclusion	N/A
504	Moorlag S, Taks E, Ten Doesschate T, et al. Efficacy of BCG Vaccination Against Respiratory Tract Infections in Older Adults During the Coronavirus Disease 2019 Pandemic. Clinical infectious diseases : an official publication of the Infectious Diseases Society of America. 2022;75(1):e938-e946.	Exclusion	Non-randomized controlled trial
505	Moorlag S, van Deuren RC, van Werkhoven CH, et al. Safety and COVID-19 Symptoms in Individuals Recently Vaccinated with BCG: a Retrospective Cohort Study. Cell reports Medicine. 2020;1(5):100073.	Exclusion	Non-randomized controlled trial
506	Moorlag SJCFM, Taks E, ten Doesschate T, et al. Efficacy of BCG Vaccination Against Respiratory Tract Infections in Older Adults During the Coronavirus Disease 2019 Pandemic. CLINICAL INFECTIOUS DISEASES. 2022;75(1):E938-E946.	Exclusion	Non-randomized controlled trial
507	Moorlag SJCFM, van Deuren RC, van Werkhoven CH, et al. Safety and COVID-19 Symptoms in Individuals Recently Vaccinated with BCG: a Retrospective Cohort Study. CELL REPORTS MEDICINE. 2020;1(5).	Exclusion	Non-randomized controlled trial
508	Morrison AL, Sharpe S, White AD, Bodman-Smith M. Cheap and Commonplace: Making the Case for BCG and γδ T Cells in COVID-19. Frontiers in immunology. 2021;12.	Exclusion	Non-randomized controlled trial
509	Morrison H, Jackson S, McShane H. Controlled human infection models in COVID-19 and tuberculosis: current progress and future challenges. Frontiers in immunology. 2023;14.	Exclusion	Non-randomized controlled trial
510	Mosa AI. Rescuing Immunosenescence via Non-Specific Vaccination. IMMUNO. 2021;1(3).	Exclusion	Non-randomized controlled trial
511	Mosaddeghi P, Shahabinezhad F, Dorvash M, Goodarzi M, Negahdaripour M. Harnessing the non-specific immunogenic effects of available vaccines to combat COVID-19. Human vaccines & immunotherapeutics. 2021;17(6):1650-1661.	Exclusion	Non-randomized controlled trial
512	Motamedi H, Ari MM, Dashtbin S, et al. An update review of globally reported SARS-CoV-2 vaccines in preclinical and clinical stages. International immunopharmacology. 2021;96:107763.	Exclusion	Review
513	Mousavi SH, Abdi M, Zahid SU, Wardak K. Coronavirus disease 2019 (COVID-19) outbreak in Afghanistan: Measures and challenges. INFECTION CONTROL AND HOSPITAL EPIDEMIOLOGY. 2021;42(3):366-367.	Exclusion	Non-randomized controlled trial
514	Muhoza P, Danovaro-Holliday MC, Diallo MS, et al. Routine Vaccination Coverage - Worldwide, 2020. MMWR-MORBIDITY AND MORTALITY WEEKLY REPORT. 2021;70(43):1495-1500.	Exclusion	Non-randomized controlled trial
515	Mukherjee R, Yajnik P, Muhlemann N, Morgan-Bouniol C. A Sequential Predictive Power Design for a COVID Vaccine Trial. STATISTICS IN BIOPHARMACEUTICAL RESEARCH. 2022;14(1):42-51.	Exclusion	Non-randomized controlled trial
516	Mukherjee S, Boral S, Siddiqi H, Mishra A, Meikap BC. Present cum future of SARS-CoV-2 virus and its associated control of virus-laden air pollutants leading to potential environmental threat - A global review. JOURNAL OF ENVIRONMENTAL CHEMICAL ENGINEERING. 2021;9(2).	Exclusion	Review
517	Murphy DM, Cox DJ, Connolly SA, et al. Trained immunity is induced in humans after immunization with an adenoviral vector COVID-19 vaccine. JOURNAL OF CLINICAL INVESTIGATION. 2023;133(2).	Exclusion	Non-randomized controlled trial
518	Mustafa AS. BCG as a Vector for Novel Recombinant Vaccines against Infectious Diseases and Cancers. Vaccines. 2020;8(4).	Exclusion	Non-randomized controlled trial
519	Mwinnyaa G, Peters MA, Shapira G, et al. Vaccination Utilization and Subnational Inequities during the COVID-19 Pandemic: An Interrupted Time-Series Analysis of Administrative Data across 12 Low- and Middle-Income Countries. Vaccines. 2023;11(9).	Exclusion	Non-randomized controlled trial
520	Nachega JB, Maeurer M, Sam-Agudu NA, Chakaya J, Katoto PDM, Zumla A. Bacille Calmette-Guérin (BCG) vaccine and potential cross-protection against SARS-CoV-2 infection - Assumptions, knowns, unknowns and need for developing an accurate scientific evidence base. International journal of infectious diseases : IJID : official publication of the International Society for Infectious Diseases. 2021;113 …	Exclusion	Non-randomized controlled trial
521	Nachega JB, Maeurer M, Sam-Agudu NA, Chakaya J, Katoto PDM, Zumla A. Bacille Calmette-Guerin (BCG) vaccine and potential cross-protection against SARS-CoV-2 infection - Assumptions, knowns, unknowns and need for developing an accurate scientific evidence base. INTERNATIONAL JOURNAL OF INFECTIOUS DISEASES. 2021;113:S78-S81.	Exclusion	Non-randomized controlled trial
522	Naik BN, Pandey S, Singh CM, Ranjan A, Verma M, Thomas E. Does BCG vaccine prevent contract and severity of COVID-19 infection in India? A situational analysis. INDIAN JOURNAL OF COMMUNITY HEALTH. 2021;33(2):304-308.	Exclusion	Non-randomized controlled trial
523	Namkoong H, Horita N, Ebina-Shibuya R. Concern over a COVID-19-related BCG shortage. INTERNATIONAL JOURNAL OF TUBERCULOSIS AND LUNG DISEASE. 2020;24(6):642-643.	Exclusion	Non-randomized controlled trial
524	Nct. Bacillus Calmette-guérin Vaccination to Prevent COVID-19. https://clinicaltrialsgov/show/NCT04414267. 2020.	Exclusion	Registration information
525	Nct. Reducing Health Care Workers Absenteeism in Covid-19 Pandemic Through BCG Vaccine. https://clinicaltrialsgov/show/NCT04328441. 2020.	Exclusion	Registration information
526	Nct. COVID-19: BCG As Therapeutic Vaccine, Transmission Limitation, and Immunoglobulin Enhancement. https://clinicaltrialsgov/show/NCT04369794. 2020.	Exclusion	Registration information
527	Nct. Using BCG Vaccine to Protect Health Care Workers in the COVID-19 Pandemic. https://clinicaltrialsgov/show/NCT04373291. 2020.	Exclusion	Registration information
528	Nct. Reducing COVID-19 Related Hospital Admission in Elderly by BCG Vaccination. https://clinicaltrialsgov/show/NCT04417335. 2020.	Exclusion	Registration information
529	Nct. BCG to Reduce Absenteeism Among Health Care Workers During the COVID-19 Pandemic. https://clinicaltrialsgov/show/NCT04641858. 2020.	Exclusion	Registration information
530	Nct. Using BCG to Protect Senior Citizens During the COVID-19 Pandemic. https://clinicaltrialsgov/ct2/show/NCT04542330. 2020.	Exclusion	Registration information
531	Nct. BCG Vaccination for Healthcare Workers in COVID-19 Pandemic. https://clinicaltrialsgov/show/NCT04379336. 2020.	Exclusion	Registration information
532	Nct. BCG Vaccination to Protect Healthcare Workers Against COVID-19. https://clinicaltrialsgov/show/NCT04327206. 2020.	Exclusion	Registration information
533	Nct. Prevention Of Respiratory Tract Infection And Covid-19 Through BCG Vaccination In Vulnerable Older Adults. https://clinicaltrialsgov/show/NCT04537663. 2020.	Exclusion	Registration information
534	Nct. Application of BCG Vaccine for Immune-prophylaxis Among Egyptian Healthcare Workers During the Pandemic of COVID-19. https://clinicaltrialsgov/show/NCT04350931. 2020.	Exclusion	Registration information
535	Nct. Performance Evaluation of BCG Vaccination in Healthcare Personnel to Reduce the Severity of COVID-19 Infection. https://clinicaltrialsgov/show/NCT04362124. 2020.	Exclusion	Registration information
536	Nct. Study to Assess VPM1002 in Reducing Healthcare Professionals' Absenteeism in COVID-19 Pandemic. https://clinicaltrialsgov/show/NCT04387409. 2020.	Exclusion	Registration information
537	Nct. BCG Vaccination to Prevent COVID-19. https://clinicaltrialsgov/show/NCT04632537. 2020.	Exclusion	Registration information
538	Nct. Clinical Trial Evaluating the Effect of BCG Vaccination on the Incidence and Severity of SARS-CoV-2 Infections Among Healthcare Professionals During the COVID-19 Pandemic in Poland. https://clinicaltrialsgov/show/NCT04648800. 2020.	Exclusion	Registration information
539	Nct. OPV as Potential Protection Against COVID-19. https://clinicaltrialsgov/show/NCT04445428. 2020.	Exclusion	Registration information
540	Nct. Study to Assess VPM1002 in Reducing Hospital Admissions and/or Severe Respiratory Infectious Diseases in Elderly in COVID-19 Pandemic. https://clinicaltrialsgov/show/NCT04435379. 2020.	Exclusion	Registration information
541	Nct. BCG Against Covid-19 for Prevention and Amelioration of Severity Trial (BAC to the PAST). https://clinicaltrialsgov/show/NCT04534803. 2020.	Exclusion	Registration information
542	Nct. Prevention, Efficacy and Safety of BCG Vaccine in COVID-19 Among Healthcare Workers. https://clinicaltrialsgov/show/NCT04461379. 2020.	Exclusion	Registration information
543	Nct. BCG Vaccine for Health Care Workers as Defense Against COVID 19. https://clinicaltrialsgov/show/NCT04348370. 2020.	Exclusion	Registration information
544	Nct. Efficacy and Safety of VPM1002 in Reducing SARS-CoV-2 (COVID-19) Infection Rate and Severity. https://clinicaltrialsgov/show/NCT04439045. 2020.	Exclusion	Registration information
545	Nct. Efficacy of BCG Vaccination in the Prevention of COVID19 Via the Strengthening of Innate Immunity in Health Care Workers. https://clinicaltrialsgov/show/NCT04384549. 2020.	Exclusion	Registration information
546	Nct. Efficacy, Safety and Tolerability of Ivermectin in Subjects Infected With SARS-CoV-2 With or Without Symptoms. https://clinicaltrialsgov/show/NCT04407507. 2020.	Exclusion	Registration information
547	Nct. The Role of BCG Vaccine in the Clinical Evolution of COVID-19 and in the Efficacy of Anti-SARS-CoV-2 Vaccines. https://clinicaltrialsgov/show/NCT05507671. 2021.	Exclusion	Registration information
548	Nct. Efficacy and Safety of Obturator Nerve Block During Transurethral Resection on Non-muscle Invasive Intermediate and High Risk Lateral Wall Bladder Tumours. https://clinicaltrialsgov/show/NCT04885309. 2021.	Exclusion	Registration information
549	Nct. Non-specific Effects of FLU-MMR Vaccines in Adults. https://clinicaltrialsgov/show/NCT05401448. 2022.	Exclusion	Registration information
550	Nepom GT. Immune Tolerance Network. 2014.	Exclusion	Non-randomized controlled trial
551	Netea MG, Giamarellos-Bourboulis EJ, Dominguez-Andres J, et al. Trained Immunity: a Tool for Reducing Susceptibility to and the Severity of SARS-CoV-2 Infection. Cell. 2020;181(5):969-977.	Exclusion	Non-randomized controlled trial
552	Netea MG, Joosten LAB. Beyond adaptive immunity: induction of trained immunity by COVID-19 adenoviral vaccines. JOURNAL OF CLINICAL INVESTIGATION. 2023;133(2).	Exclusion	Non-randomized controlled trial
553	Netea MG, van der Meer JW, van Crevel R. BCG vaccination in health care providers and the protection against COVID-19. The Journal of clinical investigation. 2021;131(2).	Exclusion	Non-randomized controlled trial
554	Netea MG, van der Meer JWM, van Crevel R. BCG vaccination in health care providers and the protection against COVID-19. JOURNAL OF CLINICAL INVESTIGATION. 2021;131(2).	Exclusion	Non-randomized controlled trial
555	Netea MG, Ziogas A, Benn CS, et al. The role of trained immunity in COVID-19: Lessons for the next pandemic. Cell host & microbe. 2023;31(6):890-901.	Exclusion	Non-randomized controlled trial
556	Nigar S, Shah SMT, Setu MAA, et al. Relative expression of proinflammatory molecules in COVID-19 patients who manifested disease severities. Journal of medical virology. 2021;93(10):5805-5815.	Exclusion	Non-randomized controlled trial
557	Nl. BCG vaccination for healthcare workers in SARS-CoV-2 pandemic. https://trialsearchwhoint/Trial2aspx?TrialID=NL8477. 2020.	Exclusion	Registration information
558	Nl. REDUCING HOSPITAL ADMISSION OF ELDERLY IN SARS-CoV-2 PANDEMIC VIA THE INDUCTION OF TRAINED IMMUNITY BY BACILLUS CALMETTE-GUÃ‰RIN VACCINATION, A RANDOMIZED CONTROLLED TRIAL. https://trialsearchwhoint/Trial2aspx?TrialID=NL8547. 2020.	Exclusion	Non-target population
559	Nl. Enhancing the BCG-induced trained immunity response by addition of bisphosphonate or MMR vaccine: a possible preventive approach against COVID-19 (BCG-PLUS). http://wwwwhoint/trialsearch/Trial2aspx?TrialID=NL8609. 2020.	Exclusion	Registration information
560	Noble CCA, Messina NL, Pittet LF, Curtis N. Interpreting the Results of Trials of BCG Vaccination for Protection Against COVID-19. The Journal of infectious diseases. 2023;228(10):1467-1478.	Exclusion	Non-randomized controlled trial
561	Noe A, Dang TD, Axelrad C, et al. BNT162b2 COVID-19 vaccination in children alters cytokine responses to heterologous pathogens and Toll-like receptor agonists. Frontiers in immunology. 2023;14.	Exclusion	Non-randomized controlled trial
562	Noval Rivas M, Ebinger JE, Wu M, et al. BCG vaccination history associates with decreased SARS-CoV-2 seroprevalence across a diverse cohort of health care workers. JOURNAL OF CLINICAL INVESTIGATION. 2021;131(2).	Exclusion	Non-randomized controlled trial
563	Nowill AE, de Campos-Lima PO. Immune Response Resetting as a Novel Strategy to Overcome SARS-CoV-2-Induced Cytokine Storm. JOURNAL OF IMMUNOLOGY. 2020;205(10):2566-2575.	Exclusion	Non-randomized controlled trial
564	Nutman T. India International Center for Excellence in Research. 1800.	Exclusion	Non-randomized controlled trial
565	Nutman T. SARS CoV2 Studies in the Helminth Immunology Section/LPD. 1800.	Exclusion	Non-randomized controlled trial
566	Obnial JC, Suzuki M, Escuadra CJ, Austria JT, Ponce MJM, Cunanan E. Effectiveness of Bacille Calmette-Guerin vaccination policies in reducing infection and mortality of COVID-19: a systematic review. Global health research and policy. 2022;7(1):42.	Exclusion	Review
567	O'Connor E, Teh J, Kamat AM, Lawrentschuk N. Bacillus Calmette Guérin (BCG) vaccination use in the fight against COVID-19 - what's old is new again? Future oncology (London, England). 2020;16(19):1323-1325.	Exclusion	Non-randomized controlled trial
568	O'Connor E, Teh J, Kamat AM, Lawrentschuk N. Bacillus Calmette Guerin (BCG) vaccination use in the fight against COVID-19-what's old is new again? FUTURE ONCOLOGY. 2020;16(19):1323-1325.	Exclusion	Non-randomized controlled trial
569	Ogimi C, Qu P, Boeckh M, Bender Ignacio RA, Zangeneh SZ. Association between live childhood vaccines and COVID-19 outcomes: a national-level analysis. medRxiv : the preprint server for health sciences. 2020.	Exclusion	Non-randomized controlled trial
570	Ojo MM, Peter OJ, Goufo EFD, Panigoro HS, Oguntolu FA. Mathematical model for control of tuberculosis epidemiology. JOURNAL OF APPLIED MATHEMATICS AND COMPUTING. 2023;69(1):69-87.	Exclusion	Non-randomized controlled trial
571	O'Neill LAJ, Netea MG. BCG-induced trained immunity: can it offer protection against COVID-19? NATURE REVIEWS IMMUNOLOGY. 2020;20(6):335-337.	Exclusion	Review
572	Ong CWM, Migliori GB, Raviglione M, et al. Epidemic and pandemic viral infections: impact on tuberculosis and the lung: A consensus by the World Association for Infectious Diseases and Immunological Disorders (WAidid), Global Tuberculosis Network (GTN), and members of the European Society of Clinical Microbiology and Infectious Diseases Study Group for Mycobacterial Infections (ESGMYC). The Europ…	Exclusion	Non-randomized controlled trial
573	Osama El-Gendy A, Saeed H, Ali AMA, et al. Bacillus Calmette-Guérin vaccine, antimalarial, age and gender relation to COVID-19 spread and mortality. Vaccine. 2020;38(35):5564-5568.	Exclusion	Non-randomized controlled trial
574	Osei I, Sarwar G, Hossain I, et al. Attendance and vaccination at immunization clinics in rural Gambia before and during the COVID-19 pandemic. Vaccine. 2022;40(44):6367-6373.	Exclusion	Non-randomized controlled trial
575	Otasowie CO, Tanner R, Ray DW, Austyn JM, Coventry BJ. Chronovaccination: Harnessing circadian rhythms to optimize immunisation strategies. Frontiers in immunology. 2022;13.	Exclusion	Non-randomized controlled trial
576	Otto-Knapp R, Haecker B, Breuer C, et al. DZK Recommendations for Tuberculosis, BCG and COVID-19 in Germany (Official Abbreviation of Coronavirus Disease 2019 Caused by the New Coronavirus SARS-CoV-2). PNEUMOLOGIE. 2020;74(07):412-416.	Exclusion	Non-randomized controlled trial
577	Ozdemir C, Kucuksezer UC, Tamay ZU. Is BCG vaccination affecting the spread and severity of COVID-19? ALLERGY. 2020;75(7):1824-1827.	Exclusion	Non-randomized controlled trial
578	Ozdemir C, Kucuksezer UC, Tamay ZU. Untitled Reply. ALLERGY. 2021;76(3):946-948.	Exclusion	Non-randomized controlled trial
579	Ozkaya S, Uzar T, Man IK, Ozen SB, Dirican A. Could BCG vaccine provide immunization against COVID-19? A potential relationship between <i>Mycobacterium</i> immunization and SARS-CoV-2. MINERVA PNEUMOLOGICA. 2020;59(3):49-54.	Exclusion	Non-randomized controlled trial
580	Ozturk BC, Vardaloglu I, Harbiyeli DO, et al. Association between presence of Bacillus Calmette-Guerin vaccine scar and coronavirus disease 2019. Medicine. 2022;101(48).	Exclusion	Non-randomized controlled trial
581	Pallikkuth S, Williams E, Pahwa R, Hoffer M, Pahwa S. Association of Flu specific and SARS-CoV-2 specific CD4 T cell responses in SARS-CoV-2 infected asymptomatic heath care workers. Vaccine. 2021;39(41):6019-6024.	Exclusion	Non-randomized controlled trial
582	Pana TA, Bhattacharya S, Gamble DT, et al. Country-level determinants of the severity of the first global wave of the COVID-19 pandemic: an ecological study. BMJ open. 2021;11(2).	Exclusion	Non-randomized controlled trial
583	Pandita A, Bhat A, Koul A, Singh SK. BCG Vaccination Program Mitigates COVID19 Related Mortality: A Re-ality Check. CURRENT PHARMACEUTICAL BIOTECHNOLOGY. 2021;22(12):1574-1583.	Exclusion	Non-randomized controlled trial
584	Parker W, Sarafian JT, Broverman SA, Laman JD. Prevalence and factors related to psychological distress among ethnic minority adults in a semi-modern village in rural Vietnam: an evolutionary mismatch framework Authors' response to Graham Rook's commentary. EVOLUTION MEDICINE AND PUBLIC HEALTH. 2021;9(1):206-207.	Exclusion	Non-randomized controlled trial
585	Parmar K, Siddiqui A, Nugent K. Bacillus Calmette-Guerin Vaccine and Nonspecific Immunity. AMERICAN JOURNAL OF THE MEDICAL SCIENCES. 2021;361(6):683-689.	Exclusion	Non-randomized controlled trial
586	Pasco ST, Anguita J. Lessons from Bacillus Calmette-Guerin: Harnessing Trained Immunity for Vaccine Development. Cells. 2020;9(9).	Exclusion	Non-randomized controlled trial
587	Pastorino R, Villani L, La Milia DI, et al. Influenza and pneumococcal vaccinations are not associated to COVID-19 outcomes among patients admitted to a university hospital. Vaccine. 2021;39(26):3493-3497.	Exclusion	Non-randomized controlled trial
588	Patella V, Florio G, Brancaccio R, Delfino G. Could anti-tubercular vaccination protect against COVID-19 infection? ALLERGY. 2021;76(3):942-945.	Exclusion	Non-randomized controlled trial
589	Patella V, Sanduzzi A, Bruzzese D, et al. A Survey Among Italian Physicians During COVID-19 Outbreak. Could Bacillus Calmette-Guérin Vaccine Be Effective Against SARS-CoV2? Frontiers in pharmacology. 2021;12:646570.	Exclusion	Non-randomized controlled trial
590	Patella V, Sanduzzi A, Bruzzese D, et al. A Survey Among Italian Physicians During COVID-19 Outbreak. Could Bacillus Calmette-Guerin Vaccine Be Effective Against SARS-CoV2? Frontiers in pharmacology. 2021;12.	Exclusion	Non-randomized controlled trial
591	Pathak KP, Gaire T, Ho M-H, Chang Hc. Why has COVID-19 not hit the countries like Nepal yet? REVIEWS ON ENVIRONMENTAL HEALTH. 2021;36(2):185-191.	Exclusion	Review
592	Pathak S, Jolly MK, Nandi D. Countries with high deaths due to flu and tuberculosis demonstrate lower COVID-19 mortality: roles of vaccinations. Human vaccines & immunotherapeutics. 2021;17(9):2851-2862.	Exclusion	Non-randomized controlled trial
593	Patra K, Batabyal S, Mandal K, Ghose D, Sarkar J. Tuberculosis and COVID-19: A combined global threat to human civilization. Clinical epidemiology and global health. 2022;15.	Exclusion	Non-randomized controlled trial
594	Paula Martins J, Almeida Alatzatianos G, Mendes Camargo T, Augusto Lima Marson F. Overview of childhood vaccination coverage in Brazil and the impact of the COVID-19 pandemic: Is our children's health at risk? A review of pre-COVID-19 periods and during the COVID-19 pandemic. Vaccine: X. 2024;17:100430.	Exclusion	Review
595	Pavan Kumar N, Padmapriyadarsini C, Rajamanickam A, et al. Effect of BCG vaccination on proinflammatory responses in elderly individuals. Science advances. 2021;7(32).	Exclusion	Non-randomized controlled trial
596	Pavlovic JM, Pesut DP, Stosic MB. Influence of the COVID-19 pandemic on the incidence of tuberculosis and influenza. Revista do Instituto de Medicina Tropical de Sao Paulo. 2021;63:e53.	Exclusion	Non-randomized controlled trial
597	Peckeu-Abboud L, Mangoni P, Chammam K, et al. Drivers of Routine and Outbreak Vaccination Uptake in the Western Democratic Republic of Congo: An Exploratory Study in Ten Health Zones. Vaccines. 2022;10(7).	Exclusion	Non-randomized controlled trial
598	Peled Y, Afek A, Kreiss Y, et al. Kinetics of cellular and humoral responses to third BNT162B2 COVID-19 vaccine over six months in heart transplant recipients - implications for the omicron variant. The Journal of heart and lung transplantation : the official publication of the International Society for Heart Transplantation. 2022;41(10):1417-1425.	Exclusion	Non-randomized controlled trial
599	Pelly S. STING agonist-expressing BCG for bladder cancer. 2021.	Exclusion	Non-randomized controlled trial
600	Pepin J, Labbe A-C, Carignan A, et al. Does BCG provide long-term protection against SARS-CoV-2 infection? A case-control study in Quebec, Canada. Vaccine. 2021;39(50):7300-7307.	Exclusion	Non-randomized controlled trial
601	Pereira M, Paixao E, Trajman A, et al. The need for fast-track, high-quality and low-cost studies about the role of the BCG vaccine in the fight against COVID-19. Respiratory research. 2020;21(1).	Exclusion	Non-randomized controlled trial
602	Pereira M, Paixão E, Trajman A, et al. The need for fast-track, high-quality and low-cost studies about the role of the BCG vaccine in the fight against COVID-19. Respiratory research. 2020;21(1):178.	Exclusion	Non-randomized controlled trial
603	Pereira SM, Barreto FR, de Souza RA, et al. Previous BCG vaccination is associated with less severe clinical progression of COVID-19. BMC medicine. 2023;21(1):145.	Exclusion	Non-randomized controlled trial
604	Pereira SM, Barreto FR, de Souza RA, et al. Previous BCG vaccination is associated with less severe clinical progression of COVID-19. BMC medicine. 2023;21(1).	Exclusion	Non-randomized controlled trial
605	Pereira SM, Barreto FR, de Souza RA, et al. Previous BCG vaccination is associated with less severe clinical progression of COVID-19. BMC medicine. 2023;21(1).	Exclusion	Non-randomized controlled trial
606	Perera DJ, Domenech P, Babuadze GG, et al. BCG administration promotes the long-term protection afforded by a single-dose intranasal adenovirus-based SARS-CoV-2 vaccine. iScience. 2023;26(9).	Exclusion	Non-randomized controlled trial
607	Pichler R, Diem G, Hackl H, et al. Intravesical BCG in bladder cancer induces innate immune responses against SARS-CoV-2. Frontiers in immunology. 2023;14:1202157.	Exclusion	Non-randomized controlled trial
608	Pichler R, Diem G, Hackl H, et al. Intravesical BCG in bladder cancer induces innate immune responses against SARS-CoV-2. Frontiers in immunology. 2023;14.	Exclusion	Non-randomized controlled trial
609	Pires D, Bettencourt PJG. Micro-Colony Forming Unit Assay for Efficacy Evaluation of Vaccines against Tuberculosis. Journal of visualized experiments : JoVE. 2023(197).	Exclusion	Non-randomized controlled trial
610	Pittet LF, Messina NL, Curtis N. BCG to Protect against Covid-19 in Health Care Workers. Reply. The New England journal of medicine. 2023;389(2):192-192.	Exclusion	Non-randomized controlled trial
611	Pittet LF, Messina NL, Gardiner K, et al. BCG vaccination to reduce the impact of COVID-19 in healthcare workers: Protocol for a randomised controlled trial (BRACE trial). BMJ open. 2021;11(10).	Exclusion	Non-target population
612	Pittet LF, Messina NL, Gardiner K, et al. BCG vaccination to reduce the impact of COVID-19 in healthcare workers: Protocol for a randomised controlled trial (BRACE trial). BMJ open. 2021;11(10):e052101.	Exclusion	Non-target population
613	Pittet LF, Messina NL, Gardiner K, et al. BCG vaccination to reduce the impact of COVID-19 in healthcare workers: protocol for a randomised controlled trial (BRACE trial). BMJ open. 2021;11(10):e052101.	Exclusion	Non-target population
614	Pittet LF, Messina NL, Orsini F, et al. Randomized Trial of BCG Vaccine to Protect against Covid-19 in Health Care Workers. The New England journal of medicine. 2023;388(17):1582-1596.	Inclusion	N/A
615	Pittet LF, Messina NL, Orsini F, et al. Randomized Trial of BCG Vaccine to Protect against Covid-19 in Health Care Workers. New England journal of medicine. 2023;388(17):1582‐1596.	Exclusion	Non-target population
616	Pittet LF, Noble CCA, Messina NL, Curtis N. Using BCG vaccination to protect against COVID-19: when reality fails to meet expectation. Nature Reviews Immunology. 2024;24(2):83-84.	Exclusion	Review
617	Podell B. Mechanisms of vitamin A-dependent risk for tuberculosis progression and prevention. 2023.	Exclusion	Non-randomized controlled trial
618	Prasad N, Bansal SB, Yadav B, et al. Seroconversion Rate After SARS-CoV-2 Infection and Two Doses of Either ChAdOx1-nCOV COVISHIELD™ or BBV-152 COVAXIN™ Vaccination in Renal Allograft Recipients: An Experience of Two Public and Private Tertiary Care Center. Frontiers in immunology. 2022;13.	Exclusion	Non-randomized controlled trial
619	Prentice S, Dockrell HM. BCG Specific and Nonspecific Effects: Different Questions, Similar Challenges. JOURNAL OF INFECTIOUS DISEASES. 2021;224(7):1105-1108.	Exclusion	Non-randomized controlled trial
620	Procianoy GS, Cotrim MW, Cia LO, Behar PRP. Impact of BCG Vaccination Disruptions During the COVID-19 Pandemic on Tuberculosis Incidence in Infants: A Nationwide Study in Brazil. JOURNAL OF THE PEDIATRIC INFECTIOUS DISEASES SOCIETY. 2024;13(3):186-188.	Exclusion	Non-randomized controlled trial
621	Pruss BM. Current State of the First COVID-19 Vaccines. Vaccines. 2021;9(1).	Exclusion	Non-randomized controlled trial
622	Quinn FD. Novel Nanoparticle Respiratory Tract Mucosal Vaccine. 2022.	Exclusion	Non-randomized controlled trial
623	Rademacher J-G, Tampe B, Korsten P. First Report of Two Cases of Lofgren's Syndrome after SARS-CoV-2 Vaccination-Coincidence or Causality? Vaccines. 2021;9(11).	Exclusion	Non-randomized controlled trial
624	Radovic M, Dordevic A, Bozanic B. The Burden of Tuberculosis as a Permanent Medical and Legal Challenge for Mankind through Centuries. ACTA FACULTATIS MEDICAE NAISSENSIS. 2021;38(3):210-224.	Exclusion	Non-randomized controlled trial
625	Rahali N, Bahloul C. Induction of Cross-Reacting Antibodies Against the COVID-19 by BCG Vaccination in the Mouse Model. CURRENT MICROBIOLOGY. 2022;79(9).	Exclusion	Non-randomized controlled trial
626	Raham TF. Influence of malaria endemicity and tuberculosis prevalence on COVID-19 mortality. PUBLIC HEALTH. 2021;194:33-35.	Exclusion	Non-randomized controlled trial
627	Rajapakse N, Dixit D. Human and novel coronavirus infections in children: a review. Paediatrics and international child health. 2021;41(1):36-55.	Exclusion	Review
628	Rajarshi K, Chatterjee A, Ray S. BCG vaccination strategy implemented to reduce the impact of COVID-19: Hype or Hope? Medicine in drug discovery. 2020;7:100049.	Exclusion	Non-randomized controlled trial
629	Rakshit S, Adiga V, Ahmed A, et al. Evidence for the heterologous benefits of prior BCG vaccination on COVISHIELD™ vaccine-induced immune responses in SARS-CoV-2 seronegative young Indian adults. Frontiers in immunology. 2022;13:985938.	Exclusion	Non-randomized controlled trial
630	Rakshit S, Adiga V, Ahmed A, et al. Evidence for the heterologous benefits of prior BCG vaccination on COVISHIELD™ vaccine-induced immune responses in SARS-CoV-2 seronegative young Indian adults. Frontiers in immunology. 2022;13.	Exclusion	Non-randomized controlled trial
631	Ramos-Martinez E, Falfan-Valencia R, Perez-Rubio G, et al. Effect of bcg revaccination on occupationally exposed medical personnel vaccinated against sars-cov-2. Cells. 2021;10(11).	Exclusion	Non-randomized controlled trial
632	Ramos-Martinez E, Falfán-Valencia R, Pérez-Rubio G, et al. Effect of BCG Revaccination on Occupationally Exposed Medical Personnel Vaccinated against SARS-CoV-2. Cells. 2021;10(11).	Exclusion	Non-randomized controlled trial
633	Randhawa A, Kapila R, Schwartz RA. Leprosy: what is new. International journal of dermatology. 2022;61(6):733-738.	Exclusion	Non-randomized controlled trial
634	Raqib R, Sarker P, Akhtar E, et al. Seroprevalence of SARS-CoV-2 infection and associated factors among Bangladeshi slum and non-slum dwellers in pre-COVID-19 vaccination era: October 2020 to February 2021. PloS one. 2022;17(5).	Exclusion	Non-randomized controlled trial
635	Rayatdoost E, Rahmanian M, Sanie MS, et al. Sufficient Sleep, Time of Vaccination, and Vaccine Efficacy: A Systematic Review of the Current Evidence and a Proposal for COVID-19 Vaccination. YALE JOURNAL OF BIOLOGY AND MEDICINE. 2022;95(2):221-235.	Exclusion	Review
636	Redelman-Sidi G. Could BCG be used to protect against COVID-19? NATURE REVIEWS UROLOGY. 2020;17(6):316-317.	Exclusion	Review
637	Rehman M, Tauseef I, Aalia B, Shah SH, Junaid M, Haleem KS. Therapeutic and vaccine strategies against SARS-CoV-2: past, present and future. FUTURE VIROLOGY. 2020;15(7):471-482.	Exclusion	Non-randomized controlled trial
638	Reka G, Korzeniowska A, Piecewicz-Szczesna H. The influence of vaccination against tuberculosis with the Bacillus-Calmette-Guerin(BCG) vaccine on COVID-19 incidence and mortality - review of the literature. Przeglad epidemiologiczny. 2020;74(2):290-302.	Exclusion	Review
639	Ręka G, Korzeniowska A, Piecewicz-Szczęsna H. The influence of vaccination against tuberculosis with the Bacillus-Calmette-Guérin(BCG) vaccine on COVID-19 incidence and mortality - review of the literature. Przeglad epidemiologiczny. 2020;74(2):290-302.	Exclusion	Review
640	Rescigno M. BCG-mediated viral protection goes biphasic. Nature Immunology. 2024;25(1):13-14.	Exclusion	Non-randomized controlled trial
641	Ricco M, Gualerzi G, Ranzieri S, Bragazzi NL. Stop playing with data: there is no sound evidence that Bacille Calmette-Guerin may avoid SARS-CoV-2 infection (for now). Acta bio-medica : Atenei Parmensis. 2020;91(2):207-213.	Exclusion	Non-randomized controlled trial
642	Ricco M, Ranzieri S. BCG vaccination and COVID-19: Was flattening the curvejust an illusion? Infectious diseases now. 2021;51(5):495-497.	Exclusion	Non-randomized controlled trial
643	Rivas MN, Ebinger JE, Wu M, et al. BCG vaccination history associates with decreased SARS-CoV-2 seroprevalence across a diverse cohort of health care workers. The Journal of clinical investigation. 2021;131(2).	Exclusion	Non-randomized controlled trial
644	Rivas MN, Rosser CJ, Arditi M. Rationale for Randomized Clinical Trials Investigating the Potential of BCG Vaccination in Preventing COVID-19 Infection. BLADDER CANCER. 2021;7(2):121-131.	Exclusion	Non-target population
645	Roberts L. HOW COVID HURT THE FIGHT AGAINST OTHER DEADLY DISEASES. NATURE. 2021;592(7855):502-504.	Exclusion	Non-randomized controlled trial
646	Rodrigues JB, Pacheco M, Antunes I, Sousa R. Inflammation of BCG Inoculation Site Scar after the First Dose of an Anti-SARS-CoV-2 mRNA Vaccine. ACTA MEDICA PORTUGUESA. 2023;36(7-8):511-514.	Exclusion	Non-randomized controlled trial
647	Rodriguez Socarras M, Gomez Rivas J, Teoh JY-C, Puente J, Moschini M, Moreno-Sierra J. The Uro-oncology Patient and Vaccination Against SARS-CoV-2. EUROPEAN UROLOGY OPEN SCIENCE. 2021;29:77-81.	Exclusion	Non-randomized controlled trial
648	Roncati L, Vadala M, Corazzari V, Palmieri B. COVID-19 vaccine and boosted immunity: <i>Nothing ad interim</i> to do? Vaccine. 2020;38(48):7581-7584.	Exclusion	Non-randomized controlled trial
649	Root-Bernstein R. Possible Cross-Reactivity between SARS-CoV-2 Proteins, CRM197 and Proteins in Pneumococcal Vaccines May Protect Against Symptomatic SARS-CoV-2 Disease and Death. Vaccines. 2020;8(4).	Exclusion	Non-randomized controlled trial
650	Root-Bernstein R. Age and Location in Severity of COVID-19 Pathology: Do Lactoferrin and Pneumococcal Vaccination Explain Low Infant Mortality and Regional Differences? BIOESSAYS. 2020;42(11).	Exclusion	Non-randomized controlled trial
651	Root-Bernstein R. Pneumococcal and Influenza Vaccination Rates and Pneumococcal Invasive Disease Rates Set Geographical and Ethnic Population Susceptibility to Serious COVID-19 Cases and Deaths. Vaccines. 2021;9(5).	Exclusion	Non-randomized controlled trial
652	Rossi PG, Grilli R, Marino M, et al. Prevalence of SARS-CoV-2 (Covid-19) in Italians and in immigrants in an area of Northern Italy (Reggio Emilia). EPIDEMIOLOGIA & PREVENZIONE. 2020;44(4):304-307.	Exclusion	Non-randomized controlled trial
653	Rubio-Casillas A, Rodriguez-Quintero CM, Redwan EM, Gupta MN, Uversky VN, Raszek M. Do vaccines increase or decrease susceptibility to diseases other than those they protect against? Vaccine. 2024;42(3):426-440.	Exclusion	Non-randomized controlled trial
654	Russo B, Iudici M. Interventions for healthcare professionals caring for COVID-19 patients (beyond vaccines): A systematic review. INFECTION CONTROL AND HOSPITAL EPIDEMIOLOGY. 2021;42(5):634-635.	Exclusion	Review
655	Saha A, Sarker M, Hossen MT, Hassan Z, Adhikari JM, Latif M. Digitalized to reach and track: a retrospective comparison between traditional and conditional estimate of vaccination coverage and dropout rates using e-Tracker data below one-year children in Bangladesh during-COVID and pre-COVID period. The Lancet regional health Southeast Asia. 2023;16:100252.	Exclusion	Non-randomized controlled trial
656	Saha A, Sarker M, Hossen MT, Hassan Z, Adhikari JM, Latif MAHM. Digitalized to reach and track: a retrospective comparison between traditional and conditional estimate of vaccination coverage and dropout rates using e-Tracker data below one-year children in Bangladesh during-COVID and pre-COVID period. LANCET REGIONAL HEALTH - SOUTHEAST ASIA. 2023;16.	Exclusion	Non-randomized controlled trial
657	Sahin A, Aksay AK, Keles YE, et al. The Effect of Measles, Rubella, Mumps, Hepatitis A and Hepatitis B IgG Seropositivity on The Clinical Course of COVID-19 Disease in Children. JOURNAL OF PEDIATRIC INFECTION. 2021;15(4):219-224.	Exclusion	Non-randomized controlled trial
658	Saini S, Sudan D, Dawar S, Jokhi A. Protective effect of BCG revaccination in health care workers against COVID-19: a Myth or Game Changer? European respiratory journal. 2021;58(SUPPL 65).	Exclusion	Non-randomized controlled trial
659	Salimi-Jeda A, Abbassi S, Mousavizadeh A, et al. SARS-CoV-2: Current trends in emerging variants, pathogenesis, immune responses, potential therapeutic, and vaccine development strategies. International immunopharmacology. 2021;101.	Exclusion	Non-randomized controlled trial
660	Saliou P, Duteil Q, Plotkin SA, Gentilini M. The scourge of vaccine falsification. Vaccine. 2022;40(14):2126-2128.	Exclusion	Non-randomized controlled trial
661	Salkowska A, Karwaciak I, Karas K, Dastych J, Ratajewski M. SARS-CoV-2 Proteins Induce <i>IFNG</i> in Th1 Lymphocytes Generated from CD4+ Cells from Healthy, Unexposed Polish Donors. Vaccines. 2020;8(4).	Exclusion	Non-randomized controlled trial
662	Sallard E, Belhadi D, Lescure FX, Yazdanpanah Y, Peiffer-Smadja N. Clinical trial protocols of repurposed prophylaxis for COVID-19: A review. Infectious diseases now. 2021;51(1):7-13.	Exclusion	Review
663	Salvador CE, Berg MK, Yu Q, San Martin A, Kitayama S. Relational Mobility Predicts Faster Spread of COVID-19: A 39-Country Study. PSYCHOLOGICAL SCIENCE. 2020;31(10):1236-1244.	Exclusion	Non-randomized controlled trial
664	Samaddar A, Gadepalli R, Nag VL, Misra S. The Enigma of Low COVID-19 Fatality Rate in India. FRONTIERS IN GENETICS. 2020;11.	Exclusion	Non-randomized controlled trial
665	Sanchez MM, Saleeb P, Kottilil S, Mathur P. Oral Polio Vaccine to Protect Against COVID-19: Out of the Box Strategies? OPEN FORUM INFECTIOUS DISEASES. 2021;8(8).	Exclusion	Non-randomized controlled trial
666	Sanchez-Garcia A, Tamez-Guerra R, Gonzalez-Saldivar G, et al. The safety of BCG revaccination in the context of COVID-19. Human vaccines & immunotherapeutics. 2023;19(3).	Exclusion	The outcome indicator only assesses the safety of BCG vaccination.
667	Santos AP, Werneck GL, Dalvi APR, et al. The effect of BCG vaccination on infection and antibody levels against SARS-CoV-2-The results of ProBCG: a multicenter randomized clinical trial in Brazil. International journal of infectious diseases. 2023;130:8‐16.	Inclusion	N/A
668	Santos AP, Werneck GL, Dalvi APR, et al. The effect of BCG vaccination on infection and antibody levels against SARS-CoV-2-The results of ProBCG: a multicenter randomized clinical trial in Brazil. International journal of infectious diseases. 2023;130:8‐16.	Exclusion	Non-target population
669	Santos AP, Werneck GL, Dalvi APR, et al. The effect of BCG vaccination on infection and antibody levels against SARS-CoV-2-The results of ProBCG: a multicenter randomized clinical trial in Brazil. International journal of infectious diseases : IJID : official publication of the International Society for Infectious Diseases. 2023;130:8-16.	Exclusion	Non-target population
670	Santos AP, Werneck GL, Dalvi APR, et al. The effect of BCG vaccination on infection and antibody levels against SARS-CoV-2-The results of ProBCG: a multicenter randomized clinical trial in Brazil. INTERNATIONAL JOURNAL OF INFECTIOUS DISEASES. 2023;130:8-16.	Exclusion	Non-target population
671	Sarinho E, Goudouris E, Sole D. BCG vaccine: Worrying proposal for COVID-19. Vaccine. 2021;39(3):460-462.	Exclusion	Non-randomized controlled trial
672	Sarinho E, Goudouris E, Solé D. BCG vaccine: Worrying proposal for COVID-19. Vaccine. 2021;39(3):460-462.	Exclusion	Non-randomized controlled trial
673	Savul S, Duthie S. A retrospective audit of neonatal BCG vaccination in Grampian, Scotland. Human vaccines & immunotherapeutics. 2023;19(3):2281737.	Exclusion	Non-randomized controlled trial
674	Sayed A, Challa KT, Arja S. Epidemiological Differences of COVID-19 Over the World. Cureus. 2020;12(9):e10316.	Exclusion	Non-randomized controlled trial
675	Schaaf HS, du Preez K, Kruger M, et al. Bacille Calmette-Guerin (BCG) vaccine and the COVID-19 pandemic: responsible stewardship is needed. INTERNATIONAL JOURNAL OF TUBERCULOSIS AND LUNG DISEASE. 2020;24(7):732-734.	Exclusion	Non-randomized controlled trial
676	Seaman MS, Siedner MJ, Boucau J, et al. Vaccine breakthrough infection leads to distinct profiles of neutralizing antibody responses by SARS-CoV-2 variant. JCI insight. 2022;7(19).	Exclusion	Non-randomized controlled trial
677	Senoo Y, Suzuki Y, Takahashi K, Tsuda K, Tanimoto T. Prioritizing infants in a time of Bacille Calmette-Guerin vaccine shortage caused by premature expectations against COVID-19. QJM-AN INTERNATIONAL JOURNAL OF MEDICINE. 2020;113(10):773-774.	Exclusion	Non-randomized controlled trial
678	Senoo Y, Suzuki Y, Tsuda K, Tanimoto T, Takahashi K. Association between COVID-19 morbidity and mortality rates and BCG vaccination policies in OECD countries. Journal of infection prevention. 2021;22(2):91-93.	Exclusion	Non-randomized controlled trial
679	Serretta V, Berardinis E, Simonato A, et al. A prospective observational study on oral administration of Ellagic Acid and Annona Muricata in patients affected by non-muscle invasive bladder cancer not undergoing maintenance after 6-week intravesical prophylaxis. Urologia. 2022;89(1):49-52.	Exclusion	Non-randomized controlled trial
680	Serretta V, De Berardinis E, Simonato A, et al. A prospective observational study on oral administration of Ellagic Acid and Annona Muricata in patients affected by non-muscle invasive bladder cancer not undergoing maintenance after 6-week intravesical prophylaxis. UROLOGIA JOURNAL. 2022;89(1):49-52.	Exclusion	Non-randomized controlled trial
681	Sette A. Respiratory pathogen-specific T cell signatures following vaccination, natural infection, and treatment. 2015.	Exclusion	Non-randomized controlled trial
682	Shaikh N, Pelzer PT, Thysen SM, Roy P, Harris RC, White RG. Impact of COVID-19 Disruptions on Global BCG Coverage and Paediatric TB Mortality: A Modelling Study. Vaccines. 2021;9(11).	Exclusion	Non-randomized controlled trial
683	Shariq M, Sheikh JA, Quadir N, Sharma N, Hasnain SE, Ehtesham NZ. COVID-19 and tuberculosis: the double whammy of respiratory pathogens. EUROPEAN RESPIRATORY REVIEW. 2022;31(164).	Exclusion	Review
684	Sharma A. Epidemiological transcriptomic data supports BCG protection in viral diseases including COVID-19. Gene. 2021;783:145574.	Exclusion	Non-randomized controlled trial
685	Sharma A, Kumar Sharma S, Shi Y, et al. BCG vaccination policy and preventive chloroquine usage: do they have an impact on COVID-19 pandemic? Cell death & disease. 2020;11(7):516.	Exclusion	Non-randomized controlled trial
686	Sharma A, Sharma SK, Shi Y, et al. BCG vaccination policy and preventive chloroquine usage: do they have an impact on COVID-19 pandemic? Cell death & disease. 2020;11(7).	Exclusion	Non-randomized controlled trial
687	Sharma AK, Ahmed A, Baig VN, et al. Characteristics and Outcomes of Hospitalized Young Adults with Mild Covid -19. The Journal of the Association of Physicians of India. 2020;68(8):62-65.	Exclusion	Non-randomized controlled trial
688	Sharma AR, Batra G, Kumar M, et al. BCG as a game-changer to prevent the infection and severity of COVID-19 pandemic? Allergologia et immunopathologia. 2020;48(5):507-517.	Exclusion	Non-randomized controlled trial
689	Sharma D. Repurposing of the childhood vaccines: could we train the immune system against the SARS-CoV-2. Expert review of vaccines. 2021;20(9):1051-1057.	Exclusion	Review
690	Sher A. Assessing the efficacy of BCG vaccination in a pre-clinical model of SARS-CoV-2 infection. 1800.	Exclusion	Non-randomized controlled trial
691	Sher A. Innate Determinants of Microbial Immunity. 1800.	Exclusion	Non-randomized controlled trial
692	Sher A. A Conversation with Dr. Alan Sher, PhD, NIH Distinguished Investigator. JOURNAL OF INTERFERON AND CYTOKINE RESEARCH. 2023;43(2):59-64.	Exclusion	Non-randomized controlled trial
693	Shereen MA, Ullah H, Khan S, et al. COVID-19 around the world and the Chinese strategy to cope with SARS-CoV-2. BIOMEDICAL RESEARCH AND THERAPY. 2020;7(7):3890-3897.	Exclusion	Non-randomized controlled trial
694	Shih H-I, Wu C-J, Tu Y-F, Chi C-Y. Fighting COVID-19: A quick review of diagnoses, therapies, and vaccines. BIOMEDICAL JOURNAL. 2020;43(4):341-354.	Exclusion	Review
695	Shrinivasa BM, Chandrasekaran P, Chadwick J, Murekhar MV. Adult Bacille Calmette-Guerin vaccination during the pandemic of COVID-19 in India. INTERNATIONAL JOURNAL OF HEALTH AND ALLIED SCIENCES. 2021;10(4):307-310.	Exclusion	Non-randomized controlled trial
696	Silva DRZ. Explaining Mortality Rates from Covid-19 : An Application of Business Analytics. 2020.	Exclusion	Non-randomized controlled trial
697	Silva Junior JVJ, Lopes TRR, Weiblen R, Flores EF. Background immunity: How important is it for SARS-CoV-2? Journal of medical virology. 2021;93(3):1253-1254.	Exclusion	Non-randomized controlled trial
698	Silveira MF, Tonial CT, Maranhao AGK, et al. Missed childhood immunizations during the COVID-19 pandemic in Brazil: Analyses of routine statistics and of a national household survey. Vaccine. 2021;39(25):3404-3409.	Exclusion	Non-randomized controlled trial
699	Simsek-Yavuz S. COVID-19: An Update on Epidemiology, Prevention and Treatment, September-2023. INFECTIOUS DISEASES AND CLINICAL MICROBIOLOGY. 2023;5(3):165-187.	Exclusion	Non-randomized controlled trial
700	Şimşek-Yavuz S. COVID-19: An Update on Epidemiology, Prevention and Treatment, September-2023. Infectious diseases & clinical microbiology. 2023;5(3):165-187.	Exclusion	Non-randomized controlled trial
701	Singh BR, Gandharva R, Karthikeyan R, et al. Epidemiological Determinants of Acute Respiratory Syndrome Coronavirus-2 Disease Pandemic and The Role of the Bacille-Calmette-Guerin Vaccine in Reducing Morbidity and Mortality. JOURNAL OF PURE AND APPLIED MICROBIOLOGY. 2020;14:1007-1016.	Exclusion	Non-randomized controlled trial
702	Singh DK, Dwivedi VP, Singh SP, et al. Luteolin-mediated Kv1.3 K<SUP>+</SUP> channel inhibition augments BCG vaccine efficacy against tuberculosis by promoting central memory T cell responses in mice (vol 16, e1008887, 2020). PLoS pathogens. 2021;17(8).	Exclusion	Non-randomized controlled trial
703	Singh J, Alam A, Samal J, et al. Role of multiple factors likely contributing to severity-mortality of COVID-19. INFECTION GENETICS AND EVOLUTION. 2021;96.	Exclusion	Non-randomized controlled trial
704	Singh JA. The Case for Why Africa Should Host COVID-19 Candidate Vaccine Trials. JOURNAL OF INFECTIOUS DISEASES. 2020;222(3):351-355.	Exclusion	Non-randomized controlled trial
705	Singh JA. COVID-19 vaccine trials: Duty of care and standard of prevention considerations. Vaccine. 2020;38(48):7578-7580.	Exclusion	Non-randomized controlled trial
706	Singh MK, Jain M, Shyam H, Shankar P, Singh V. Associated pathogenesis of bladder cancer and SARS-CoV-2 infection: a treatment strategy. Virusdisease. 2021;32(4):613-615.	Exclusion	Non-randomized controlled trial
707	Singh R, Kang A, Luo X, et al. COVID-19: Current knowledge in clinical features, immunological responses, and vaccine development. FASEB JOURNAL. 2021;35(3).	Exclusion	Non-randomized controlled trial
708	Singh S, Khera D, Chugh A, Khasbage S, Khera PS, Chugh VK. BCG vaccination impact on mortality and recovery rates in COVID-19: A meta-analysis. Monaldi archives for chest disease = Archivio Monaldi per le malattie del torace. 2021;91(4).	Exclusion	Non-randomized controlled trial
709	Singh S, Khera D, Chugh A, Khasbage S, Khera PS, Chugh VK. BCG vaccination pact on mortality and recovery rates in COVID-19. A meta-analysis. MONALDI ARCHIVES FOR CHEST DISEASE. 2021;91(4).	Exclusion	Non-randomized controlled trial
710	Singh S, Kishore D, Singh RK, Pathak C, Ranjan K. Higher BCG-induced trained immunity prevalence predicts protection from COVID-19: Implications for ongoing BCG trials. Clinical and translational discovery. 2022;2(2):e60.	Exclusion	Non-randomized controlled trial
711	Singh S, Maurya RP, Singh RK. "Trained immunity" from Mycobacterium spp. exposure or BCG vaccination and COVID-19 outcomes. PLoS pathogens. 2020;16(10):e1008969.	Exclusion	Non-randomized controlled trial
712	Singh S, Maurya RP, Singh RK. "Trained immunity" from <i>Mycobacterium</i> spp. exposure or BCG vaccination and COVID-19 outcomes. PLoS pathogens. 2020;16(10).	Exclusion	Non-randomized controlled trial
713	Singh S, Saavedra-Avila NA, Tiwari S, Porcelli SA. A century of BCG vaccination: Immune mechanisms, animal models, non-traditional routes and implications for COVID-19. Frontiers in immunology. 2022;13:959656.	Exclusion	Non-randomized controlled trial
714	Sinha A, Pati S, Sahoo PK. Investigating immunological interaction between lymphatic filariasis and COVID-19 infection: a preliminary evidence. Human vaccines & immunotherapeutics. 2021;17(12):5150-5152.	Exclusion	Non-randomized controlled trial
715	Sinha S, Ajayababu A, Thukral H, et al. Efficacy of Bacillus Calmette-Guérin (BCG) Vaccination in Reducing the Incidence and Severity of COVID-19 in High-Risk Population (BRIC): a Phase III, Multi-centre, Quadruple-Blind Randomised Control Trial. Infectious diseases and therapy. 2022;11(6):2205‐2217.	Inclusion	N/A
716	Sinha S, Ajayababu A, Thukral H, et al. Efficacy of Bacillus Calmette–Guérin (BCG) Vaccination in Reducing the Incidence and Severity of COVID-19 in High-Risk Population (BRIC): a Phase III, Multi-centre, Quadruple-Blind Randomised Control Trial. Infectious diseases and therapy. 2022;11(6):2205‐2217.	Exclusion	Non-target population
717	Sinha S, Ajayababu A, Thukral H, et al. Correction to: efficacy of Bacillus Calmette-Guérin (BCG) Vaccination in Reducing the Incidence and Severity of COVID-19 in High-Risk Population (BRIC): a Phase III, Multi-centre, Quadruple-Blind Randomised Control Trial. Infectious diseases and therapy. 2023;12(3):1017‐1018.	Exclusion	Non-target population
718	Sinha S, Ajayababu A, Thukral H, et al. Correction to: efficacy of Bacillus Calmette–Guérin (BCG) Vaccination in Reducing the Incidence and Severity of COVID-19 in High-Risk Population (BRIC): a Phase III, Multi-centre, Quadruple-Blind Randomised Control Trial (Infectious Diseases and Therapy, (2022), 11, 6, (2205-2217), 10.1007/s40121-022-00703-y). Infectious diseases and therapy. 2023;12(3):101…	Exclusion	Non-target population
719	Sinha S, Ajayababu A, Thukral H, et al. Efficacy of Bacillus Calmette-Guérin (BCG) Vaccination in Reducing the Incidence and Severity of COVID-19 in High-Risk Population (BRIC): a Phase III, Multi-centre, Quadruple-Blind Randomised Control Trial. Infectious diseases and therapy. 2022;11(6):2205-2217.	Exclusion	Non-target population
720	Sinha S, Ajayababu A, Thukral H, et al. Efficacy of Bacillus Calmette-Guerin (BCG) Vaccination in Reducing the Incidence and Severity of COVID-19 in High-Risk Population (BRIC): a Phase III, Multi-centre, Quadruple-Blind Randomised Control Trial. Infectious diseases and therapy. 2022;11(6):2205-2217.	Exclusion	Non-target population
721	Sinha S, Ajayababu A, Thukral H, et al. Correction to: Efficacy of Bacillus Calmette-Guérin (BCG) Vaccination in Reducing the Incidence and Severity of COVID-19 in High-Risk Population (BRIC): a Phase III, Multi-centre, Quadruple-Blind Randomised Control Trial. Infectious diseases and therapy. 2023;12(3):1017-1018.	Exclusion	Non-target population
722	Sinha S, Ajayababu A, Thukral H, et al. Efficacy of Bacillus Calmette-Guerin (BCG) Vaccination in Reducing the Incidence and Severity of COVID-19 in High-Risk Population (BRIC): a Phase III, Multi-centre, Quadruple-Blind Randomised Control Trial (vol 11, pg 2205, 2022). Infectious diseases and therapy. 2023;12(3):1017-1018.	Exclusion	Non-target population
723	Sohrabi Y, Dos Santos JC, Dorenkamp M, et al. Trained immunity as a novel approach against COVID-19 with a focus on Bacillus Calmette-Guerin vaccine: mechanisms, challenges and perspectives. Clinical & translational immunology. 2020;9(12).	Exclusion	Non-randomized controlled trial
724	Soria F, Gontero P. Re: Intravesical Nadofaragene Firadenovec Gene Therapy for BCG-unresponsive Non-muscle-invasive Bladder Cancer: A Single-arm, Open-label, Repeat-dose Clinical Trial. European urology. 2021;79(6):891-892.	Exclusion	Non-randomized controlled trial
725	Soto JA, Diaz FE, Retamal-Diaz A, et al. BCG-Based Vaccines Elicit Antigen-Specific Adaptive and Trained Immunity against SARS-CoV-2 and <i>Andes orthohantavirus</i>. Vaccines. 2022;10(5).	Exclusion	Non-randomized controlled trial
726	Søvik WLM, Madsen AMR, Aaby P, Nielsen S, Benn CS, Schaltz-Buchholzer F. The association between BCG scars and self-reported chronic diseases: A cross-sectional observational study within an RCT of Danish health care workers. Vaccine. 2024;42(8):1966-1972.	Exclusion	Non-randomized controlled trial
727	Specht AG, Ginese M, Kurtz SL, Elkins KL, Specht H, Beamer G. Host Genetic Background Influences BCG-Induced Antibodies Cross-Reactive to SARS-CoV-2 Spike Protein. Vaccines. 2024;12(3).	Exclusion	Non-randomized controlled trial
728	Sriudomporn S, Sim SY, Mak J, Brenzel L, Patenaude BN. Financing And Funding Gap For 16 Vaccines Across 94 Low- And Middle-Income Countries, 2011-30. HEALTH AFFAIRS. 2023;42(1):94-104.	Exclusion	Non-randomized controlled trial
729	Steege AL, Luckhaupt SE, Guerin RJ, et al. Characteristics Associated With a Previous COVID-19 Diagnosis, Vaccine Uptake, and Intention to Be Vaccinated Among Essential Workers in the US Household Pulse Survey. American journal of public health. 2022;112(11):1599-1610.	Exclusion	Non-randomized controlled trial
730	Steinberg RL, O'Donnell MA, Packiam VT. Re: Khyati Meghani, Lauren Folgosa Cooley, Bonnie Choy, et al. First-in-human Intravesical Delivery of Pembrolizumab Identifies Immune Activation in Bladder Cancer Unresponsive to Bacillus Calmette-Guerin. Eur Urol. 2022;82:602-10. European urology. 2023;83(2):E54-E55.	Exclusion	Non-randomized controlled trial
731	Strizova Z, Smetanova J, Bartunkova J, Milota T. Principles and Challenges in anti-COVID-19 Vaccine Development. INTERNATIONAL ARCHIVES OF ALLERGY AND IMMUNOLOGY. 2021;182(4):339-349.	Exclusion	Non-randomized controlled trial
732	Su WJ, Chang CH, Wang JL, Chen SF, Yang CH. COVID-19 Severity and Neonatal BCG Vaccination among Young Population in Taiwan. International journal of environmental research and public health. 2021;18(8).	Exclusion	Non-randomized controlled trial
733	Su W-J, Chang C-H, Wang J-L, Chen S-F, Yang C-H. COVID-19 Severity and Neonatal BCG Vaccination among Young Population in Taiwan. International journal of environmental research and public health. 2021;18(8).	Exclusion	Non-randomized controlled trial
734	Su Y, Cao Y, Wang RL, Dong EJ, Zhao WJ, Du JL. [Progress on specific and non-specific immune effects of Bacille Calmette-Guerin]. Zhonghua jie he he hu xi za zhi = Zhonghua jiehe he huxi zazhi = Chinese journal of tuberculosis and respiratory diseases. 2023;46(4):413-418.	Exclusion	Non-randomized controlled trial
735	Suliman S, Pelzer PT, Shaku M, Rozot V, Mendelsohn SC. Meeting report: Virtual Global Forum on Tuberculosis Vaccines, 20-22 April 2021. Vaccine. 2021;39(50):7223-7229.	Exclusion	Non-randomized controlled trial
736	Sultana J, Mazzaglia G, Luxi N, et al. Potential effects of vaccinations on the prevention of COVID-19: rationale, clinical evidence, risks, and public health considerations. Expert review of vaccines. 2020;19(10):919-936.	Exclusion	Review
737	Summan A, Nandi A, Shet A, Laxminarayan R. The effect of the COVID-19 pandemic on routine childhood immunization coverage and timeliness in India: retrospective analysis of the National Family Health Survey of 2019-2021 data. The Lancet regional health Southeast Asia. 2023;8:100099.	Exclusion	Non-randomized controlled trial
738	Sumon TA, Hussain MA, Hasan MT, et al. A Revisit to the Research Updates of Drugs, Vaccines, and Bioinformatics Approaches in Combating COVID-19 Pandemic. Frontiers in molecular biosciences. 2021;7.	Exclusion	Non-randomized controlled trial
739	Sun B, Xia N, Zhang X. Progress in immunotherapy. SCIENCE CHINA-LIFE SCIENCES. 2023;66(4):653-657.	Exclusion	Non-randomized controlled trial
740	Suzuki Y. Overview of the COVID-19 Pandemic in Japan: Public Health Perspectives in the first half of 2020. KEIO JOURNAL OF MEDICINE. 2021;70(4):73-81.	Exclusion	Non-randomized controlled trial
741	Sycinska-Dziarnowska M, Paradowska-Stankiewicz I, Wozniak K. The Global Interest in Vaccines and Its Prediction and Perspectives in the Era of COVID-19. Real-Time Surveillance Using Google Trends. International journal of environmental research and public health. 2021;18(15).	Exclusion	Non-randomized controlled trial
742	Szigeti R, Kellermayer D, Trakimas G, Kellermayer R. BCG epidemiology supports its protection against COVID-19? A word of caution. PloS one. 2020;15(10).	Exclusion	Non-randomized controlled trial
743	Szigeti R, Kellermayer R. Natural unblinding of BCG vaccination trials. Vaccine. 2021;39(15):2017-2019.	Exclusion	Non-randomized controlled trial
744	Tadolini M, Codecasa LR, Garcia-Garcia J-M, et al. Active tuberculosis, sequelae and COVID-19 co-infection: first cohort of 49 cases. EUROPEAN RESPIRATORY JOURNAL. 2020;56(1).	Exclusion	Non-randomized controlled trial
745	Takahashi H. Role of latent tuberculosis infections in reduced COVID-19 mortality: Evidence from an instrumental variable method analysis. MEDICAL HYPOTHESES. 2020;144.	Exclusion	Non-randomized controlled trial
746	Taks EJM, Föhse K, J.C.F.M. Moorlag S, et al. Routine vaccination for influenza and pneumococcal disease and its effect on COVID-19 in a population of Dutch older adults. Vaccine: X. 2023;14.	Exclusion	Non-randomized controlled trial
747	Taks EJM, Moorlag S, Föhse K, et al. The impact of Bacillus Calmette-Guérin vaccination on antibody response after COVID-19 vaccination. iScience. 2023;26(11):108062.	Exclusion	Non-randomized controlled trial
748	Taks EJM, Moorlag SJCFM, Fohse K, et al. The impact of Bacillus Calmette-Guerin vaccination on antibody response after COVID-19 vaccination. iScience. 2023;26(11).	Exclusion	Non-randomized controlled trial
749	Tamas F, Tibor S, Anita C, Boris H, Peter N. COVID-19 research: promising tracks leading to uro-oncology. INTERNATIONAL UROLOGY AND NEPHROLOGY. 2020;52(6):995-997.	Exclusion	Non-randomized controlled trial
750	Tanabe K, Sasaki K, Igami K, Kamioka K. Regional difference in the rate of spread of SARS-CoV-2. INFECTION CONTROL AND HOSPITAL EPIDEMIOLOGY. 2021;42(2):240-242.	Exclusion	Non-randomized controlled trial
751	Tao J, Rosenfeld D, Hsu J, Bhatia A. Reactivation of a BCG Vaccination Scar Following the First Dose of the Moderna COVID-19 Vaccine. CUTIS. 2022;109(3):148-149.	Exclusion	Non-randomized controlled trial
752	Tarabini RF, Rigo MM, Faustino Fonseca A, et al. Large-Scale Structure-Based Screening of Potential T Cell Cross-Reactivities Involving Peptide-Targets From BCG Vaccine and SARS-CoV-2. Frontiers in immunology. 2022;12.	Exclusion	Non-randomized controlled trial
753	Tarabini RF, Rigo MM, Faustino Fonseca A, et al. Large-Scale Structure-Based Screening of Potential T Cell Cross-Reactivities Involving Peptide-Targets From BCG Vaccine and SARS-CoV-2. Frontiers in immunology. 2021;12:812176.	Exclusion	Non-randomized controlled trial
754	Tavakol S, Alavijeh MS, Seifalian AM. COVID-19 Vaccines in Clinical Trials and their Mode of Action for Immunity against the Virus. Current pharmaceutical design. 2021;27(13):1553-1563.	Exclusion	Non-randomized controlled trial
755	Ten Doesschate T, Moorlag S, van der Vaart TW, et al. Two Randomized Controlled Trials of Bacillus Calmette-Guérin Vaccination to reduce absenteeism among health care workers and hospital admission by elderly persons during the COVID-19 pandemic: a structured summary of the study protocols for two randomised controlled trials. Trials. 2020;21(1):481.	Exclusion	Non-target population
756	Ten Doesschate T, van der Vaart TW, Debisarun PA, et al. Bacillus Calmette-Guérin vaccine to reduce healthcare worker absenteeism in COVID-19 pandemic, a randomized controlled trial. Clinical microbiology and infection. 2022;28(9):1278‐1285.	Inclusion	N/A
757	Tharwani ZH, Kumar P, Marfani WB, et al. What has been learned about COVID-19 vaccine hesitancy in Pakistan: Insights from a narrative review. Health science reports. 2022;5(6):e940.	Exclusion	Review
758	Thwaites RS. A year in our understanding of COVID-19. Clinical and experimental immunology. 2020;202(2):146-148.	Exclusion	Review
759	Tomita Y, Sato R, Ikeda T, Sakagami T. BCG vaccine may generate cross-reactive T cells against SARS-CoV-2: In silico analyses and a hypothesis. Vaccine. 2020;38(41):6352-6356.	Exclusion	Non-randomized controlled trial
760	Tomita Y, Sato R, Ikeda T, Sakagami T. BCG vaccine may generate cross-reactive T cells against SARS-CoV-2: <i>In silico</i> analyses and a hypothesis. Vaccine. 2020;38(41):6352-6356.	Exclusion	Non-randomized controlled trial
761	Toraih EA, Sedhom JA, Dokunmu TM, et al. Hidden in plain sight: The effects of BCG vaccination in the COVID-19 pandemic. Journal of medical virology. 2021;93(4):1950-1966.	Exclusion	Non-randomized controlled trial
762	Torun S, Ozkaya S, Sen N, et al. The Relationship between COVID-19 Severity and Bacillus Calmette-Guerin (BCG)/ <i>Mycobacterium tuberculosis</i> exposure history in healthcare workers: a multi-center study. Pathogens and global health. 2021;115(6):405-411.	Exclusion	Non-randomized controlled trial
763	Torun S, Ozkaya S, Şen N, et al. The Relationship between COVID-19 Severity and Bacillus Calmette-Guérin (BCG)/ Mycobacterium tuberculosis exposure history in healthcare workers: a multi-center study. Pathogens and global health. 2021;115(6):405-411.	Exclusion	Non-randomized controlled trial
764	Toyoshima Y, Nemoto K, Matsumoto S, Nakamura Y, Kiyotani K. SARS-CoV-2 genomic variations associated with mortality rate of COVID-19. Journal of human genetics. 2020;65(12):1075-1082.	Exclusion	Non-randomized controlled trial
765	Trunk G, Davidovic M, Bohlius J. Non-Specific Effects of Bacillus Calmette-Guerin: A Systematic Review and Meta-Analysis of Randomized Controlled Trials. Vaccines. 2023;11(1).	Exclusion	Review
766	Tsao S-Y. Potential of mRNA vaccines to become versatile cancer vaccines. World journal of clinical oncology. 2022;13(8):663-674.	Exclusion	Review
767	Tsao SY. Potential of mRNA vaccines to become versatile cancer vaccines. World journal of clinical oncology. 2022;13(8):663-674.	Exclusion	Non-randomized controlled trial
768	Tsilika M, Taks E, Dolianitis K, et al. ACTIVATE-2: a Double-Blind Randomized Trial of BCG Vaccination Against COVID-19 in Individuals at Risk. Frontiers in immunology. 2022;13:873067.	Inclusion	N/A
769	Tsilika M, Taks E, Dolianitis K, et al. Corrigendum: ACTIVATE-2: a double-blind randomized trial of BCG vaccination against COVID-19 in individuals at risk. Frontiers in immunology. 2022;13:1018384.	Exclusion	Non-target population
770	Tsilika M, Taks E, Dolianitis K, et al. ACTIVATE-2: A double-blind randomized trial of BCG vaccination against COVID-19 in individuals at risk (vol 13, 873067, 2022). Frontiers in immunology. 2022;13.	Exclusion	Non-target population
771	Tulgar BG, Duymus F, Esin D, Maden FB, Ozdemir EM, Kocak N. In silico analysis of similar protein sequences between Sars-Cov-2 and BCG vaccine. MOLECULAR GENETICS AND METABOLISM. 2021;132:S168-S169.	Exclusion	Non-randomized controlled trial
772	Ullah K, Saleem J, Ishaq M, Khattak FA, Majeed F. Effects of the COVID-19 pandemic on the uptake of routine immunization vaccines in Swat District in Pakistan. AVICENNA. 2022;2022(2).	Exclusion	Non-randomized controlled trial
773	Upton CM, van Wijk RC, Mockeliunas L, et al. Safety and efficacy of BCG re-vaccination in relation to COVID-19 morbidity in healthcare workers: a double-blind, randomised, controlled, phase 3 trial. EClinicalMedicine. 2022;48:101414.	Inclusion	N/A
774	Urashima M, Otani K, Hasegawa Y, Akutsu T. BCG Vaccination and Mortality of COVID-19 across 173 Countries: An Ecological Study. International journal of environmental research and public health. 2020;17(15).	Exclusion	Non-randomized controlled trial
775	Urban S, Paragi G, Burian K, McLean GR, Virok DP. Identification of similar epitopes between severe acute respiratory syndrome coronavirus-2 and Bacillus Calmette-Guerin: potential for cross-reactive adaptive immunity. Clinical & translational immunology. 2020;9(12).	Exclusion	Non-randomized controlled trial
776	Utz PJ. Epigenetic Histone Landscape Profiles in HIV. 2022.	Exclusion	Non-randomized controlled trial
777	van Crevel R, van der Meer JWM, Netea MG. [Is it possible that BCG vaccine protects against COVID-19?]. Nederlands tijdschrift voor geneeskunde. 2020;164.	Exclusion	Non-randomized controlled trial
778	van Dijk W, Fohse K, Netea M, et al. Thrombin Generation Potential and the Risk of Severe COVID-19 Infection. Research and practice in thrombosis and haemostasis. 2023;7.	Exclusion	Non-randomized controlled trial
779	Van Dis EZ. A Novel Sting-Activating Vaccine for <em>M. tuberculosis</em> Induces Pathogen-Specific Th17 Cells and Provides Significant IL-17-Dependent Protection against Infection. 2021.	Exclusion	Non-randomized controlled trial
780	van Steenwijk HP, Bast A, de Boer A. Immunomodulating Effects of Fungal Beta-Glucans: From Traditional Use to Medicine. NUTRIENTS. 2021;13(4).	Exclusion	Non-randomized controlled trial
781	van Wijk RC, Mockeliunas L, Upton CM, Peter J, Diacon AH, Simonsson USH. Seasonal influence on respiratory tract infection severity including COVID-19 quantified through Markov Chain modeling. CPT: pharmacometrics & systems pharmacology. 2023;12(9):1250-1261.	Exclusion	Non-randomized controlled trial
782	van Wijk RC, Mockeliunas L, van den Hoogen G, Upton CM, Diacon AH, Simonsson USH. Reproducibility in pharmacometrics applied in a phase III trial of BCG-vaccination for COVID-19. Scientific reports. 2023;13(1):16292.	Exclusion	Non-randomized controlled trial
783	van Wijk RCC, Mockeliunas L, Upton CMM, Peter J, Diacon AHH, Simonsson USH. Seasonal influence on respiratory tract infection severity including COVID-19 quantified through Markov Chain modeling. CPT-PHARMACOMETRICS & SYSTEMS PHARMACOLOGY. 2023;12(9):1250-1261.	Exclusion	Non-randomized controlled trial
784	van Zutphen M, Kiemeney LALM, Oldenhof UTH, et al. No Association Between BCG Instillations and COVID-19 Incidence in a Dutch Non-Muscle Invasive Bladder Cancer Cohort. Bladder Cancer. 2023;9(4):355-363.	Exclusion	Non-randomized controlled trial
785	Vashishtha VM. Are BCG-induced non-specific effects adequate to provide protection against COVID-19? Human vaccines & immunotherapeutics. 2021;17(1):88-91.	Exclusion	Non-randomized controlled trial
786	Ventura L, Vitali M, Romano Spica V. Bacillus Calmette-Guerin vaccination and socioeconomic variables vs COVID-19 global features: Clearing up a controversial issue. ALLERGY. 2021;76(3):884-887.	Exclusion	Non-randomized controlled trial
787	Vergkizi S, Nikolakakis I. Bacillus Calmette-Guerin (BCG) vaccine generates immunoregulatory cells in the cervical lymph nodes in guinea pigs injected intra dermally. Vaccine. 2020;38(48):7629-7637.	Exclusion	Non-randomized controlled trial
788	Vijayanand P. Clinical Core. 2015.	Exclusion	Non-randomized controlled trial
789	Villanueva P, Crawford NW, Croda MG, et al. Factors influencing scar formation following Bacille Calmette-Guérin (BCG) vaccination. Heliyon. 2023;9(4):e15241.	Exclusion	Non-randomized controlled trial
790	Villanueva P, Crawford NW, Croda MG, et al. Factors influencing scar formation following Bacille Calmette-Guerin vaccination (vol 9, e15241, 2023). Heliyon. 2023;9(6).	Exclusion	Non-randomized controlled trial
791	Vojdani A, Vojdani E, Melgar AL, Redd J. Reaction of SARS-CoV-2 antibodies with other pathogens, vaccines, and food antigens. Frontiers in immunology. 2022;13.	Exclusion	Non-randomized controlled trial
792	Voyvoda B, Ozel SA, Sengul E, Memik O. Significance of PPD Test for the Relationship Between BCG Vaccine and COVID-19 in Patients on Kidney Transplant Waiting List. Transplantation proceedings. 2022;54(10):2677-2679.	Exclusion	Non-randomized controlled trial
793	Wajja A, Nassanga B, Natukunda A, et al. Safety and immunogenicity of ChAdOx1 85A prime followed by MVA85A boost compared with BCG revaccination among Ugandan adolescents who received BCG at birth: a randomised, open-label trial. The Lancet Infectious Diseases. 2024;24(3):285-296.	Exclusion	Non-target population
794	Wang J, Zhang Q, Wang H, Gong W. The Potential Roles of BCG Vaccine in the Prevention or Treatment of COVID-19. Frontiers in bioscience (Landmark edition). 2022;27(5):157.	Exclusion	Non-randomized controlled trial
795	Wannigama DL, Jacquet A. NOD2-dependent BCG-induced trained immunity: A way to regulate innate responses to SARS-CoV2? INTERNATIONAL JOURNAL OF INFECTIOUS DISEASES. 2020;101:52-55.	Exclusion	Non-randomized controlled trial
796	Warimwe GM, Francis MJ, Bowden TA, Thumbi SM, Charleston B. Using cross-species vaccination approaches to counter emerging infectious diseases. NATURE REVIEWS IMMUNOLOGY. 2021;21(12):814-821.	Exclusion	Review
797	Wassenaar M, Fombah AE, Chen H, et al. Immunisation coverage and factors associated with incomplete immunisation in children under two during the COVID-19 pandemic in Sierra Leone. BMC public health. 2024;24(1):143.	Exclusion	Non-randomized controlled trial
798	Wassenaar TM, Buzard GS, Newman DJ. BCG vaccination early in life does not improve COVID-19 outcome of elderly populations, based on nationally reported data. Letters in applied microbiology. 2020;71(5):498-505.	Exclusion	Non-randomized controlled trial
799	Wei N, Kresch M, Elbogen E, Lebwohl M. New onset and exacerbation of psoriasis after COVID-19 vaccination. JAAD case reports. 2022;19:74-77.	Exclusion	Non-randomized controlled trial
800	Wen J, Liu Q, Tang D, He JQ. Efficacy of BCG Vaccination against COVID-19: Systematic Review and Meta-Analysis of Randomized Controlled Trials. Journal of clinical medicine. 2023;12(3).	Exclusion	Review
801	Weng CH, Saal A, Butt WWW, et al. Bacillus Calmette-Guerin vaccination and clinical characteristics and outcomes of COVID-19 in Rhode Island, United States: a cohort study. Epidemiology and infection. 2020;148.	Exclusion	Non-randomized controlled trial
802	Weng C-H, Chan PA. BCG as an adjunct or alternative vaccine to prevent COVID-19? JOURNAL OF TRAVEL MEDICINE. 2020;27(7).	Exclusion	Non-randomized controlled trial
803	White AD, Sibley L, Sarfas C, et al. Influence of Aerosol Delivered BCG Vaccination on Immunological and Disease Parameters Following SARS-CoV-2 Challenge in Rhesus Macaques. Frontiers in immunology. 2021;12:801799.	Exclusion	Non-randomized controlled trial
804	Witman Tsur S, Adrian Zaher E, Tsur M, Kania K, Kalinowska-Lyszczarz A. Current Immunological and Clinical Perspective on Vaccinations in Multiple Sclerosis Patients: Are They Safe after All? INTERNATIONAL JOURNAL OF MOLECULAR SCIENCES. 2021;22(8).	Exclusion	Non-randomized controlled trial
805	Wu J, Yu W, Cao L, et al. Effectiveness of Catch-Up Vaccinations after COVID-19 Containment - China, 2020. CHINA CDC WEEKLY. 2020;2(50):968-974.	Exclusion	Non-randomized controlled trial
806	Xie Y, Tian X, Zhang X, Yao H, Wu N. Immune interference in effectiveness of influenza and COVID-19 vaccination. Frontiers in immunology. 2023;14.	Exclusion	Non-randomized controlled trial
807	Yeh YT, Tsai TF. Drug- or Vaccine-Induced/Aggravated Psoriatic Arthritis: A Systematic Review. Dermatology and therapy. 2024;14(1):59-81.	Exclusion	Review
808	Yeh Y-T, Tsai T-F. Drug- or Vaccine-Induced/Aggravated Psoriatic Arthritis: A Systematic Review. Dermatology and therapy. 2024;14(1):59-81.	Exclusion	Review
809	Yitbarek K, Abraham G, Girma T, Tilahun T, Woldie M. The effect of Bacillus Calmette-Guérin (BCG) vaccination in preventing severe infectious respiratory diseases other than TB: Implications for the COVID-19 pandemic. Vaccine. 2020;38(41):6374-6380.	Exclusion	Non-randomized controlled trial
810	Yoshida M, Kobashi Y, Shimazu Y, et al. Time course of adverse reactions following BNT162b2 vaccination in healthy and allergic disease individuals aged 5-11 years and comparison with individuals aged 12-15 years: an observational and historical cohort study. EUROPEAN JOURNAL OF PEDIATRICS. 2023;182(1):123-133.	Exclusion	Non-randomized controlled trial
811	Young C, Suliman S, Rozot V, Mendelsohn SC. Meeting report: 6th Global Forum on Tuberculosis Vaccines, 22-25 February 2022, Toulouse, France. Vaccine: X. 2023;13.	Exclusion	Non-randomized controlled trial
812	ysj RBR. BCG vaccine use to prevent COVID-19 in health care workers. http://wwwwhoint/trialsearch/Trial2aspx?TrialID=RBR-5ysj54. 2020.	Exclusion	Registration information
813	Zapolnik P, Kmiecik W, Nowakowska A, et al. A Multi-Centre, Randomised, Double-Blind, Placebo-Controlled Phase III Clinical Trial Evaluating the Impact of BCG Re-Vaccination on the Incidence and Severity of SARS-CoV-2 Infections among Symptomatic Healthcare Professionals during the COVID-19 Pandemic in Poland-Evaluation of Antibody Concentrations. Vaccines. 2022;11(1).	Exclusion	Non-target population
814	Zawbaa H, El-Gendy A, Saeed H, et al. A study of the possible factors affecting COVID-19 spread, severity and mortality and the effect of social distancing on these factors: Machine learning forecasting model. INTERNATIONAL JOURNAL OF CLINICAL PRACTICE. 2021;75(6).	Exclusion	Non-randomized controlled trial
815	Zhang B-Z, Shuai H, Gong H-R, et al. Bacillus Calmette-Guerin-induced trained immunity protects against SARS-CoV-2 challenge in K18-hACE2 mice. JCI insight. 2022;7(11).	Exclusion	Non-randomized controlled trial
816	Zhang Y, Xu JC, Hu ZD, Fan XY. Advances in protein subunit vaccines against tuberculosis. Frontiers in immunology. 2023;14:1238586.	Exclusion	Non-randomized controlled trial
817	Zhang Y, Xu J-c, Hu Z-d, Fan X-y. Advances in protein subunit vaccines against tuberculosis. Frontiers in immunology. 2023;14.	Exclusion	Non-randomized controlled trial
818	Zhelezova G, Mateeva V, Mateev G. Is the BCG vaccine a useful tool against COVID-19? CLINICS IN DERMATOLOGY. 2021;39(1):98-103.	Exclusion	Non-randomized controlled trial
819	Zhou Y, Qu J, Sun X, et al. Delivery of spike-RBD by bacterial type three secretion system for SARS-CoV-2 vaccine development. Frontiers in immunology. 2023;14.	Exclusion	Non-randomized controlled trial
820	Zhou Z, Zhang X, Li Q, et al. Unmethylated CpG motif-containing genomic DNA fragments of bacillus calmette-guerin improves immune response towards a DNA vaccine for COVID-19. Vaccine. 2021;39(41):6050-6056.	Exclusion	Non-randomized controlled trial
821	Zhu F, Liu W, Liu T, et al. A New Role for Old Friends: Effects of Helminth Infections on Vaccine Efficacy. PATHOGENS. 2022;11(10).	Exclusion	Non-randomized controlled trial
822	Zhu X, Huang X, Sun L, Liu J. A Novel Graph Indexing Approach for Uncovering Potential COVID-19 Transmission Clusters. ACM TRANSACTIONS ON KNOWLEDGE DISCOVERY FROM DATA. 2023;17(2).	Exclusion	Non-randomized controlled trial
823	Zimmermann P, Curtis N. Why is COVID-19 less severe in children? A review of the proposed mechanisms underlying the age-related difference in severity of SARS-CoV-2 infections. ARCHIVES OF DISEASE IN CHILDHOOD. 2021;106(5):429-439.	Exclusion	Review
824	Ziogas A, Netea MG. Trained immunity-related vaccines: innate immune memory and heterologous protection against infections. Trends in molecular medicine. 2022;28(6):497-512.	Exclusion	Non-randomized controlled trial
825	Zlotta AR. Novel use of an old compound? Urologist-led Bacille Calmette-Guérin vaccine trials in the prevention of coronavirus disease 2019. BJU international. 2021;127(1):35-36.	Exclusion	Non-randomized controlled trial
