# Supplementary material for: Efficacy of BCG vaccination against COVID-19 in health care workers and non-health care workers: A meta-analysis of randomized controlled trials
Source: PLoS One. 2025 May 13;20(5):e0321511. doi: 10.1371/journal.pone.0321511 (PMC12074600; doi:10.1371/journal.pone.0321511)
Supplement: S3 File — (XLSX) [file pone.0321511.s005.xlsx]

## Sheet: Sheet1
the rate of COVID-19 infection					Name of data extractors	Date of data extraction	Eligible or not to be included
Study/subgroup	BCG		Control
non-health care workers	Events	Total	Events	Total
Koekenbier 2023	129	3058	115	3054	Excel	June 6th	Eligible
Moorlag 2022	51	1008	48	1006	Excel	June 6th	Eligible
Santos 2023	12	134	17	130	Excel	June 6th	Eligible
Sinha 2023	18	246	17	249	Excel	June 6th	Eligible
Tsilika 2022	7	148	20	153	Excel	June 6th	Eligible
health care workers	Events	Total	Events	Total
Claus 2023	147	665	151	644	Excel	June 6th	Eligible
Czajka 2022	38	168	44	174	Excel	June 6th	Eligible
Doesschate 2022	102	753	108	758	Excel	June 6th	Eligible
Dos Anjos 2022	8	64	11	67	Excel	June 6th	Eligible
Madsen 2024	43	610	33	611	Excel	June 6th	Eligible
Pittet 2023	135	1703	107	1683	Excel	June 6th	Eligible
Upton 2024	99	500	93	500	Excel	June 6th	Eligible
the rate of asymptomatic COVID-19 infection					Name of data extractors	Date of data extraction	Eligible or not to be included
Study/subgroup	BCG		Control
non-health care workers	Events	Total	Events	Total
Tsilika 2022	7	148	2	153	Excel	June 6th	Eligible
health care workers	Events	Total	Events	Total
Claus 2023	23	665	19	644	Excel	June 6th	Eligible
Koekenbier 2023	16	3058	11	3054	Excel	June 6th	Eligible
Pittet 2023	12	1703	15	1683	Excel	June 6th	Eligible
Upton 2024	4	500	4	500	Excel	June 6th	Eligible
the rate of mild to moderate COVID-19 infection					Name of data extractors	Date of data extraction	Eligible or not to be included
Study/subgroup	BCG		Control
non-health care workers	Events	Total	Events	Total
Koekenbier 2023	111	3058	94	3054	Excel	June 6th	Eligible
health care workers	Events	Total	Events	Total
Claus 2023	109	665	118	644	Excel	June 6th	Eligible
Upton 2024	80	500	85	500	Excel	June 6th	Eligible
the rate of severe COVID-19 infection					Name of data extractors	Date of data extraction	Eligible or not to be included
Study/subgroup	BCG		Control
non-health care workers	Events	Total	Events	Total
Sinha 2023	0	246	6	249	Excel	June 6th	Eligible
health care workers	Events	Total	Events	Total
Pittet 2023	75	1703	61	1683	Excel	June 6th	Eligible
Upton 2024	19	500	8	500	Excel	June 6th	Eligible
the rate of hospitalization associated with COVID-19					Name of data extractors	Date of data extraction	Eligible or not to be included
Study/subgroup	BCG		Control
non-health care workers	Events	Total	Events	Total
Koekenbier 2023	26	3058	29	3054	Excel	June 6th	Eligible
Moorlag 2022	2	1008	1	1006	Excel	June 6th	Eligible
Sinha 2023	0	246	6	249	Excel	June 6th	Eligible
Tsilika 2022	2	148	6	153	Excel	June 6th	Eligible
health care workers	Events	Total	Events	Total
Doesschate 2022	1	753	2	758	Excel	June 6th	Eligible
Dos Anjos 2022	1	64	0	67	Excel	June 6th	Eligible
Pittet 2023	5	1703	5	1683	Excel	June 6th	Eligible
Upton 2024	10	500	5	500	Excel	June 6th	Eligible
the rate of all-cause mortality					Name of data extractors	Date of data extraction	Eligible or not to be included
Study/subgroup	BCG		Control
non-health care workers	Events	Total	Events	Total
Koekenbier 2023	13	3058	18	3054	Excel	June 6th	Eligible
Moorlag 2022	1	1008	0	1006	Excel	June 6th	Eligible
Sinha 2023	0	246	1	249	Excel	June 6th	Eligible
Tsilika 2022	0	148	3	153	Excel	June 6th	Eligible
health care workers	Events	Total	Events	Total
Doesschate 2022	1	753	0	758	Excel	June 6th	Eligible
Pittet 2023	0	1703	1	1683	Excel	June 6th	Eligible
Upton 2024	0	500	4	500	Excel	June 6th	Eligible
