# Supplementary material for: Efficacy of BCG vaccination against COVID-19 in health care workers and non-health care workers: A meta-analysis of randomized controlled trials
Source: PLoS One. 2025 May 13;20(5):e0321511. doi: 10.1371/journal.pone.0321511 (PMC12074600; doi:10.1371/journal.pone.0321511)
Supplement: S4 File — (XLSX) [file pone.0321511.s006.xlsx]

## Sheet: Sheet1
Study	Random sequence generation	Allocation concealment	Blinding of participants and personnel	Blinding of outcome assessment	Incomplete outcome data	Selective reporting	Other bias
Upton 2024	Low risk	Low risk	Low risk	Low risk	Low risk	Low risk	Low risk
Tsilika 2022	Low risk	Low risk	Low risk	Low risk	High risk (Lack of microbiological evidence for COVID-19 diagnosis)	Low risk	Unclear risk (No relevant information reported)
Sinha 2023	Low risk	Low risk	Low risk	Low risk	Low risk	Low risk	Low risk
Santos 2023	Low risk	Low risk	Low risk	Low risk	Unclear risk (No relevant information reported)	Unclear risk (No relevant information reported)	Unclear risk (No relevant information reported)
Pittet 2023	Low risk	Low risk	Low risk	Low risk	Low risk	Low risk	Low risk
Moorlag 2022	Low risk	Low risk	Low risk	Low risk	Low risk	Low risk	Low risk
Madsen 2024	Low risk	Unclear risk (No relevant information reported)	High risk (single-blind)	Low risk	Low risk	Low risk	Unclear risk (No relevant information reported)
Koekenbier 2023	Low risk	Low risk	Low risk	Low risk	Low risk	Low risk	Low risk
Dos Anjos 2022	Low risk	Low risk	High risk (no placebo in the control group)	Low risk	Low risk	Low risk	Low risk
Doesschate 2022	Low risk	Low risk	Low risk	Low risk	Unclear risk (No relevant information reported)	Low risk	Unclear risk (No relevant information reported)
Czajka 2022	Low risk	Unclear risk (No relevant information reported)	Low risk	Low risk	Low risk	Low risk	Low risk
Claus 2023	Low risk	Low risk	Low risk	Low risk	Low risk	Low risk	Unclear risk (No relevant information reported)
