# Supplementary material for: Efficacy of BCG vaccination against COVID-19 in health care workers and non-health care workers: A meta-analysis of randomized controlled trials
Source: PLoS One. 2025 May 13;20(5):e0321511. doi: 10.1371/journal.pone.0321511 (PMC12074600; doi:10.1371/journal.pone.0321511)
Supplement: S5 File — (XLSX) [file pone.0321511.s007.xlsx]

## Sheet: Sheet1
Efficacy of BCG vaccination against COVID-19 in Health Care Workers and non-Health Care Workers: a meta-analysis of randomized controlled trials
Population: Non-health care workers or Health care workers
Intervention: BCG vaccination
Control: Placebo or not treatment
Population			Outcomes	No. of participants (No. of trials)	Relative ratio (95%CI)	Certainty of evidence
Non-health care workers			COVID-19 infection	9186(5)	0.91(0.67,1.24)	Moderate (Imprecision)
			asymptomatic infection	301(1)	3.62(0.76,17.14)	Low (Risk of bias, Imprecision)
			mild to moderate infection	6112(1)	1.18(0.90,1.55)	Moderate (Imprecision)
			severe infection	495(1)	0.08(0.00,1.36)	Moderate (Imprecision)
			hospitalization associated with COVID-19	8922(4)	0.64(0.26,1.60)	Moderate (Imprecision)
			all-cause mortality	4321(4)	0.76(0.16,3.65)	Moderate (Imprecision)
Health care workers			COVID-19 infection	8900(7)	1.03(0.93,1.15)	High
			asymptomatic infection	11807(4)	1.10(0.75,1.62)	Moderate (Imprecision)
			mild to moderate infection	2309(2)	0.91(0.76,1.09)	High
			severe infection	4386(2)	1.25(0.92,1.70)	Low (Inconsistency, Imprecision)
			hospitalization associated with COVID-19	6028(4)	1.39(0.66,2.93)	Moderate (Imprecision)
			all-cause mortality	4020(3)	1.45(0.23,9.18)	Low (Imprecision)
Cl=confidence interval; COVID-19=Corona Virus Disease 2019.
